# Supplementary material for: The Insufficient Activation of RIG-I–Like Signaling Pathway Contributes to Highly Efficient Replication of Porcine Picornaviruses in IBRS-2 Cells
Source: Mol Cell Proteomics. 2021 Sep 14;20:100147. doi: 10.1016/j.mcpro.2021.100147 (PMC8503670; doi:10.1016/j.mcpro.2021.100147)
Supplement: Supplemental Table S4 [file mmc4.xls]

## Sheet: Molecular function
Gene Ontology term	Cluster frequency	Protein frequency of use	P-value
RNA polymerase II distal enhancer sequence-specific DNA binding transcription factor activity	3 out of 159 genes, 1.9%	6 out of 2872 genes, 0.2%	0.00294293
chemokine receptor binding	2 out of 159 genes, 1.3%	3 out of 2872 genes, 0.1%	0.00880691
transcription factor binding	10 out of 159 genes, 6.3%	78 out of 2872 genes, 2.7%	0.00978204
sequence-specific DNA binding RNA polymerase II transcription factor activity	4 out of 159 genes, 2.5%	17 out of 2872 genes, 0.6%	0.0122138
sulfur compound binding	4 out of 159 genes, 2.5%	17 out of 2872 genes, 0.6%	0.0122138
core promoter binding	2 out of 159 genes, 1.3%	4 out of 2872 genes, 0.1%	0.0169743
endopeptidase inhibitor activity	4 out of 159 genes, 2.5%	21 out of 2872 genes, 0.7%	0.0258544
activating transcription factor binding	2 out of 159 genes, 1.3%	5 out of 2872 genes, 0.2%	0.0272681
glucocorticoid receptor binding	2 out of 159 genes, 1.3%	5 out of 2872 genes, 0.2%	0.0272681
peptidase inhibitor activity	4 out of 159 genes, 2.5%	22 out of 2872 genes, 0.8%	0.0302747
peptidase regulator activity	5 out of 159 genes, 3.1%	33 out of 2872 genes, 1.1%	0.032924
RNA polymerase II transcription factor binding transcription factor activity	3 out of 159 genes, 1.9%	14 out of 2872 genes, 0.5%	0.0386138
RNA polymerase II core promoter proximal region sequence-specific DNA binding transcription factor activity involved in positive regulation of transcription	2 out of 159 genes, 1.3%	6 out of 2872 genes, 0.2%	0.0394307
RNA polymerase II transcription regulatory region sequence-specific DNA binding transcription factor activity involved in positive regulation of transcription	2 out of 159 genes, 1.3%	6 out of 2872 genes, 0.2%	0.0394307
Rho GTPase activator activity	2 out of 159 genes, 1.3%	6 out of 2872 genes, 0.2%	0.0394307
7S RNA binding	2 out of 159 genes, 1.3%	6 out of 2872 genes, 0.2%	0.0394307
nuclear hormone receptor binding	4 out of 159 genes, 2.5%	24 out of 2872 genes, 0.8%	0.0403774
ubiquitin binding	4 out of 159 genes, 2.5%	25 out of 2872 genes, 0.9%	0.0460648
endopeptidase regulator activity	4 out of 159 genes, 2.5%	25 out of 2872 genes, 0.9%	0.0460648
hydrolase activity, acting on carbon-nitrogen (but not peptide) bonds, in linear amides	3 out of 159 genes, 1.9%	15 out of 2872 genes, 0.5%	0.0463575
enzyme regulator activity	16 out of 159 genes, 10.1%	187 out of 2872 genes, 6.5%	0.0506215
small conjugating protein binding	4 out of 159 genes, 2.5%	26 out of 2872 genes, 0.9%	0.0521759
RNA polymerase II regulatory region sequence-specific DNA binding	2 out of 159 genes, 1.3%	7 out of 2872 genes, 0.2%	0.0532262
RNA polymerase II core promoter proximal region sequence-specific DNA binding transcription factor activity	2 out of 159 genes, 1.3%	7 out of 2872 genes, 0.2%	0.0532262
RNA polymerase II regulatory region DNA binding	2 out of 159 genes, 1.3%	7 out of 2872 genes, 0.2%	0.0532262
aspartic-type endopeptidase activity	2 out of 159 genes, 1.3%	7 out of 2872 genes, 0.2%	0.0532262
ATPase binding	2 out of 159 genes, 1.3%	7 out of 2872 genes, 0.2%	0.0532262
aspartic-type peptidase activity	2 out of 159 genes, 1.3%	7 out of 2872 genes, 0.2%	0.0532262
hormone receptor binding	4 out of 159 genes, 2.5%	27 out of 2872 genes, 0.9%	0.0587079
cysteine-type endopeptidase inhibitor activity	2 out of 159 genes, 1.3%	8 out of 2872 genes, 0.3%	0.0684391
lipid transporter activity	2 out of 159 genes, 1.3%	8 out of 2872 genes, 0.3%	0.0684391
SMAD binding	2 out of 159 genes, 1.3%	8 out of 2872 genes, 0.3%	0.0684391
peptide binding	4 out of 159 genes, 2.5%	30 out of 2872 genes, 1.0%	0.0807732
cytokine receptor binding	3 out of 159 genes, 1.9%	19 out of 2872 genes, 0.7%	0.084109
carbohydrate kinase activity	2 out of 159 genes, 1.3%	9 out of 2872 genes, 0.3%	0.0848721
nucleic acid binding transcription factor activity	7 out of 159 genes, 4.4%	71 out of 2872 genes, 2.5%	0.0949803
sequence-specific DNA binding transcription factor activity	7 out of 159 genes, 4.4%	71 out of 2872 genes, 2.5%	0.0949803
cysteine-type peptidase activity	4 out of 159 genes, 2.5%	32 out of 2872 genes, 1.1%	0.0974567
serine-type endopeptidase inhibitor activity	2 out of 159 genes, 1.3%	10 out of 2872 genes, 0.3%	0.102346
glycosaminoglycan binding	2 out of 159 genes, 1.3%	10 out of 2872 genes, 0.3%	0.102346
heparin binding	2 out of 159 genes, 1.3%	10 out of 2872 genes, 0.3%	0.102346
sodium ion transmembrane transporter activity	2 out of 159 genes, 1.3%	10 out of 2872 genes, 0.3%	0.102346
enzyme inhibitor activity	6 out of 159 genes, 3.8%	59 out of 2872 genes, 2.1%	0.10504
double-stranded DNA binding	3 out of 159 genes, 1.9%	21 out of 2872 genes, 0.7%	0.106636
endopeptidase activity	6 out of 159 genes, 3.8%	61 out of 2872 genes, 2.1%	0.118481
sequence-specific DNA binding	6 out of 159 genes, 3.8%	61 out of 2872 genes, 2.1%	0.118481
RNA polymerase II transcription factor binding	2 out of 159 genes, 1.3%	11 out of 2872 genes, 0.4%	0.120695
RNA polymerase II transcription cofactor activity	2 out of 159 genes, 1.3%	11 out of 2872 genes, 0.4%	0.120695
polyubiquitin binding	2 out of 159 genes, 1.3%	11 out of 2872 genes, 0.4%	0.120695
enzyme activator activity	7 out of 159 genes, 4.4%	76 out of 2872 genes, 2.6%	0.124633
amide binding	4 out of 159 genes, 2.5%	35 out of 2872 genes, 1.2%	0.125212
small GTPase regulator activity	5 out of 159 genes, 3.1%	49 out of 2872 genes, 1.7%	0.131673
regulatory region DNA binding	4 out of 159 genes, 2.5%	36 out of 2872 genes, 1.3%	0.135137
regulatory region nucleic acid binding	4 out of 159 genes, 2.5%	36 out of 2872 genes, 1.3%	0.135137
transcription regulatory region DNA binding	4 out of 159 genes, 2.5%	36 out of 2872 genes, 1.3%	0.135137
transcription regulatory region sequence-specific DNA binding	2 out of 159 genes, 1.3%	12 out of 2872 genes, 0.4%	0.139772
carbohydrate derivative binding	2 out of 159 genes, 1.3%	12 out of 2872 genes, 0.4%	0.139772
peptidase activity, acting on L-amino acid peptides	8 out of 159 genes, 5.0%	93 out of 2872 genes, 3.2%	0.139968
GTPase activator activity	4 out of 159 genes, 2.5%	37 out of 2872 genes, 1.3%	0.145371
pyridoxal phosphate binding	3 out of 159 genes, 1.9%	25 out of 2872 genes, 0.9%	0.157593
G-protein coupled receptor binding	3 out of 159 genes, 1.9%	26 out of 2872 genes, 0.9%	0.171343
microtubule binding	3 out of 159 genes, 1.9%	26 out of 2872 genes, 0.9%	0.171343
channel regulator activity	2 out of 159 genes, 1.3%	14 out of 2872 genes, 0.5%	0.179579
transferase activity, transferring nitrogenous groups	2 out of 159 genes, 1.3%	14 out of 2872 genes, 0.5%	0.179579
ubiquitin-protein ligase activity	5 out of 159 genes, 3.1%	56 out of 2872 genes, 1.9%	0.195641
receptor activity	5 out of 159 genes, 3.1%	56 out of 2872 genes, 1.9%	0.195641
acid-amino acid ligase activity	6 out of 159 genes, 3.8%	71 out of 2872 genes, 2.5%	0.197151
ubiquitin thiolesterase activity	2 out of 159 genes, 1.3%	15 out of 2872 genes, 0.5%	0.200075
peptidase activity	8 out of 159 genes, 5.0%	102 out of 2872 genes, 3.6%	0.200633
magnesium ion binding	6 out of 159 genes, 3.8%	72 out of 2872 genes, 2.5%	0.205931
steroid hormone receptor binding	2 out of 159 genes, 1.3%	16 out of 2872 genes, 0.6%	0.220828
nucleoside-triphosphatase regulator activity	6 out of 159 genes, 3.8%	74 out of 2872 genes, 2.6%	0.223905
metal ion binding	39 out of 159 genes, 24.5%	628 out of 2872 genes, 21.9%	0.228343
hydrolase activity, acting on carbon-nitrogen (but not peptide) bonds	3 out of 159 genes, 1.9%	30 out of 2872 genes, 1.0%	0.229273
ligase activity, forming carbon-nitrogen bonds	7 out of 159 genes, 4.4%	91 out of 2872 genes, 3.2%	0.236767
cation binding	40 out of 159 genes, 25.2%	648 out of 2872 genes, 22.6%	0.237137
Ras GTPase activator activity	2 out of 159 genes, 1.3%	17 out of 2872 genes, 0.6%	0.241748
vitamin binding	2 out of 159 genes, 1.3%	17 out of 2872 genes, 0.6%	0.241748
ribonucleoprotein complex binding	3 out of 159 genes, 1.9%	32 out of 2872 genes, 1.1%	0.259502
ribonuclease activity	2 out of 159 genes, 1.3%	18 out of 2872 genes, 0.6%	0.262752
calmodulin binding	3 out of 159 genes, 1.9%	33 out of 2872 genes, 1.1%	0.274816
small conjugating protein ligase activity	5 out of 159 genes, 3.1%	64 out of 2872 genes, 2.2%	0.279032
cysteine-type endopeptidase activity	2 out of 159 genes, 1.3%	19 out of 2872 genes, 0.7%	0.283769
transcription coactivator activity	4 out of 159 genes, 2.5%	49 out of 2872 genes, 1.7%	0.286146
phospholipid binding	7 out of 159 genes, 4.4%	98 out of 2872 genes, 3.4%	0.297888
oxidoreductase activity, acting on the aldehyde or oxo group of donors	2 out of 159 genes, 1.3%	20 out of 2872 genes, 0.7%	0.304733
NADP binding	2 out of 159 genes, 1.3%	20 out of 2872 genes, 0.7%	0.304733
transferase activity, transferring phosphorus-containing groups	16 out of 159 genes, 10.1%	251 out of 2872 genes, 8.7%	0.311717
hydrolase activity	37 out of 159 genes, 23.3%	618 out of 2872 genes, 21.5%	0.320225
carboxylic acid binding	3 out of 159 genes, 1.9%	36 out of 2872 genes, 1.3%	0.321198
protein tyrosine kinase activity	2 out of 159 genes, 1.3%	21 out of 2872 genes, 0.7%	0.325585
oxidoreductase activity, acting on a sulfur group of donors	2 out of 159 genes, 1.3%	21 out of 2872 genes, 0.7%	0.325585
SH3 domain binding	2 out of 159 genes, 1.3%	21 out of 2872 genes, 0.7%	0.325585
GTPase regulator activity	5 out of 159 genes, 3.1%	69 out of 2872 genes, 2.4%	0.334391
NAD binding	3 out of 159 genes, 1.9%	37 out of 2872 genes, 1.3%	0.336712
thiolester hydrolase activity	2 out of 159 genes, 1.3%	22 out of 2872 genes, 0.8%	0.346274
nucleobase-containing compound kinase activity	2 out of 159 genes, 1.3%	22 out of 2872 genes, 0.8%	0.346274
metal ion transmembrane transporter activity	2 out of 159 genes, 1.3%	23 out of 2872 genes, 0.8%	0.366754
monosaccharide binding	2 out of 159 genes, 1.3%	23 out of 2872 genes, 0.8%	0.366754
transition metal ion binding	16 out of 159 genes, 10.1%	263 out of 2872 genes, 9.2%	0.38302
ubiquitin protein ligase binding	3 out of 159 genes, 1.9%	40 out of 2872 genes, 1.4%	0.383066
structure-specific DNA binding	3 out of 159 genes, 1.9%	40 out of 2872 genes, 1.4%	0.383066
small conjugating protein ligase binding	3 out of 159 genes, 1.9%	40 out of 2872 genes, 1.4%	0.383066
transcription corepressor activity	2 out of 159 genes, 1.3%	24 out of 2872 genes, 0.8%	0.386986
amino acid binding	2 out of 159 genes, 1.3%	24 out of 2872 genes, 0.8%	0.386986
cofactor binding	8 out of 159 genes, 5.0%	125 out of 2872 genes, 4.4%	0.388535
hydrolase activity, acting on ester bonds	10 out of 159 genes, 6.3%	160 out of 2872 genes, 5.6%	0.392495
tubulin binding	3 out of 159 genes, 1.9%	41 out of 2872 genes, 1.4%	0.39838
ligase activity	9 out of 159 genes, 5.7%	144 out of 2872 genes, 5.0%	0.403075
kinase activity	13 out of 159 genes, 8.2%	214 out of 2872 genes, 7.5%	0.405047
drug binding	2 out of 159 genes, 1.3%	25 out of 2872 genes, 0.9%	0.406933
enzyme binding	15 out of 159 genes, 9.4%	251 out of 2872 genes, 8.7%	0.417302
calcium ion binding	7 out of 159 genes, 4.4%	111 out of 2872 genes, 3.9%	0.417912
zinc ion binding	12 out of 159 genes, 7.5%	202 out of 2872 genes, 7.0%	0.443719
transcription cofactor activity	5 out of 159 genes, 3.1%	79 out of 2872 genes, 2.8%	0.446649
phosphoric ester hydrolase activity	5 out of 159 genes, 3.1%	80 out of 2872 genes, 2.8%	0.45772
S-adenosylmethionine-dependent methyltransferase activity	2 out of 159 genes, 1.3%	28 out of 2872 genes, 1.0%	0.464785
iron-sulfur cluster binding	2 out of 159 genes, 1.3%	28 out of 2872 genes, 1.0%	0.464785
metal cluster binding	2 out of 159 genes, 1.3%	28 out of 2872 genes, 1.0%	0.464785
guanyl ribonucleotide binding	9 out of 159 genes, 5.7%	152 out of 2872 genes, 5.3%	0.468185
transcription factor binding transcription factor activity	5 out of 159 genes, 3.1%	81 out of 2872 genes, 2.8%	0.46873
monovalent inorganic cation transmembrane transporter activity	3 out of 159 genes, 1.9%	46 out of 2872 genes, 1.6%	0.473084
guanyl nucleotide binding	9 out of 159 genes, 5.7%	153 out of 2872 genes, 5.3%	0.47626
receptor binding	10 out of 159 genes, 6.3%	171 out of 2872 genes, 6.0%	0.477275
catalytic activity	86 out of 159 genes, 54.1%	1538 out of 2872 genes, 53.6%	0.477665
protein N-terminus binding	2 out of 159 genes, 1.3%	29 out of 2872 genes, 1.0%	0.48333
protein binding transcription factor activity	5 out of 159 genes, 3.1%	83 out of 2872 genes, 2.9%	0.490544
protein homodimerization activity	7 out of 159 genes, 4.4%	119 out of 2872 genes, 4.1%	0.491727
aminoacyl-tRNA ligase activity	2 out of 159 genes, 1.3%	30 out of 2872 genes, 1.0%	0.501477
ligase activity, forming carbon-oxygen bonds	2 out of 159 genes, 1.3%	30 out of 2872 genes, 1.0%	0.501477
ligase activity, forming aminoacyl-tRNA and related compounds	2 out of 159 genes, 1.3%	30 out of 2872 genes, 1.0%	0.501477
phosphatase activity	4 out of 159 genes, 2.5%	68 out of 2872 genes, 2.4%	0.52555
lipid binding	8 out of 159 genes, 5.0%	142 out of 2872 genes, 4.9%	0.534016
motor activity	2 out of 159 genes, 1.3%	32 out of 2872 genes, 1.1%	0.536527
Ras GTPase binding	2 out of 159 genes, 1.3%	32 out of 2872 genes, 1.1%	0.536527
small GTPase binding	2 out of 159 genes, 1.3%	32 out of 2872 genes, 1.1%	0.536527
phosphotransferase activity, alcohol group as acceptor	10 out of 159 genes, 6.3%	179 out of 2872 genes, 6.2%	0.537604
protein kinase regulator activity	2 out of 159 genes, 1.3%	33 out of 2872 genes, 1.1%	0.553411
kinase regulator activity	2 out of 159 genes, 1.3%	34 out of 2872 genes, 1.2%	0.569861
signaling receptor activity	2 out of 159 genes, 1.3%	34 out of 2872 genes, 1.2%	0.569861
GTP binding	8 out of 159 genes, 5.0%	148 out of 2872 genes, 5.2%	0.582589
coenzyme binding	5 out of 159 genes, 3.1%	92 out of 2872 genes, 3.2%	0.584096
GTPase binding	2 out of 159 genes, 1.3%	35 out of 2872 genes, 1.2%	0.585871
DNA binding	13 out of 159 genes, 8.2%	243 out of 2872 genes, 8.5%	0.596867
ion binding	65 out of 159 genes, 40.9%	1193 out of 2872 genes, 41.5%	0.599534
identical protein binding	10 out of 159 genes, 6.3%	190 out of 2872 genes, 6.6%	0.616258
nuclease activity	2 out of 159 genes, 1.3%	37 out of 2872 genes, 1.3%	0.616567
phosphatidylinositol binding	2 out of 159 genes, 1.3%	37 out of 2872 genes, 1.3%	0.616567
inorganic cation transmembrane transporter activity	3 out of 159 genes, 1.9%	57 out of 2872 genes, 2.0%	0.620157
primary active transmembrane transporter activity	2 out of 159 genes, 1.3%	38 out of 2872 genes, 1.3%	0.631254
P-P-bond-hydrolysis-driven transmembrane transporter activity	2 out of 159 genes, 1.3%	38 out of 2872 genes, 1.3%	0.631254
oxidoreductase activity, acting on paired donors, with incorporation or reduction of molecular oxygen	2 out of 159 genes, 1.3%	39 out of 2872 genes, 1.4%	0.645501
transferase activity	25 out of 159 genes, 15.7%	479 out of 2872 genes, 16.7%	0.664204
protein kinase binding	4 out of 159 genes, 2.5%	81 out of 2872 genes, 2.8%	0.665785
protein dimerization activity	8 out of 159 genes, 5.0%	161 out of 2872 genes, 5.6%	0.678946
protein kinase activity	7 out of 159 genes, 4.4%	142 out of 2872 genes, 4.9%	0.682057
nucleotidyltransferase activity	2 out of 159 genes, 1.3%	42 out of 2872 genes, 1.5%	0.68565
protein serine/threonine kinase activity	5 out of 159 genes, 3.1%	105 out of 2872 genes, 3.7%	0.701242
protein domain specific binding	6 out of 159 genes, 3.8%	125 out of 2872 genes, 4.4%	0.70169
anion binding	37 out of 159 genes, 23.3%	712 out of 2872 genes, 24.8%	0.705835
phosphoprotein phosphatase activity	2 out of 159 genes, 1.3%	44 out of 2872 genes, 1.5%	0.710306
oxidoreductase activity	13 out of 159 genes, 8.2%	264 out of 2872 genes, 9.2%	0.717284
kinase binding	4 out of 159 genes, 2.5%	88 out of 2872 genes, 3.1%	0.728634
carbohydrate binding	2 out of 159 genes, 1.3%	47 out of 2872 genes, 1.6%	0.74426
cation transmembrane transporter activity	3 out of 159 genes, 1.9%	74 out of 2872 genes, 2.6%	0.787775
methyltransferase activity	2 out of 159 genes, 1.3%	52 out of 2872 genes, 1.8%	0.793313
active transmembrane transporter activity	2 out of 159 genes, 1.3%	52 out of 2872 genes, 1.8%	0.793313
transferase activity, transferring one-carbon groups	2 out of 159 genes, 1.3%	55 out of 2872 genes, 1.9%	0.818616
transferase activity, transferring glycosyl groups	2 out of 159 genes, 1.3%	56 out of 2872 genes, 1.9%	0.826417
pyrophosphatase activity	12 out of 159 genes, 7.5%	279 out of 2872 genes, 9.7%	0.863397
hydrolase activity, acting on acid anhydrides	12 out of 159 genes, 7.5%	280 out of 2872 genes, 9.7%	0.866568
hydrolase activity, acting on acid anhydrides, in phosphorus-containing anhydrides	12 out of 159 genes, 7.5%	280 out of 2872 genes, 9.7%	0.866568
substrate-specific transporter activity	6 out of 159 genes, 3.8%	155 out of 2872 genes, 5.4%	0.870761
purine ribonucleoside binding	27 out of 159 genes, 17.0%	579 out of 2872 genes, 20.2%	0.871954
purine ribonucleoside triphosphate binding	27 out of 159 genes, 17.0%	579 out of 2872 genes, 20.2%	0.871954
substrate-specific transmembrane transporter activity	4 out of 159 genes, 2.5%	111 out of 2872 genes, 3.9%	0.873607
purine nucleoside binding	27 out of 159 genes, 17.0%	580 out of 2872 genes, 20.2%	0.874241
ribonucleoside binding	27 out of 159 genes, 17.0%	582 out of 2872 genes, 20.3%	0.878723
purine ribonucleotide binding	27 out of 159 genes, 17.0%	582 out of 2872 genes, 20.3%	0.878723
purine nucleotide binding	27 out of 159 genes, 17.0%	584 out of 2872 genes, 20.3%	0.883084
nucleoside binding	27 out of 159 genes, 17.0%	585 out of 2872 genes, 20.4%	0.88522
ribonucleotide binding	27 out of 159 genes, 17.0%	586 out of 2872 genes, 20.4%	0.887326
nucleoside-triphosphatase activity	11 out of 159 genes, 6.9%	271 out of 2872 genes, 9.4%	0.900026
signal transducer activity	3 out of 159 genes, 1.9%	94 out of 2872 genes, 3.3%	0.901994
molecular transducer activity	3 out of 159 genes, 1.9%	94 out of 2872 genes, 3.3%	0.901994
ion transmembrane transporter activity	3 out of 159 genes, 1.9%	95 out of 2872 genes, 3.3%	0.905896
transmembrane transporter activity	4 out of 159 genes, 2.5%	123 out of 2872 genes, 4.3%	0.918537
ATP binding	19 out of 159 genes, 11.9%	445 out of 2872 genes, 15.5%	0.920542
adenyl ribonucleotide binding	19 out of 159 genes, 11.9%	448 out of 2872 genes, 15.6%	0.925728
adenyl nucleotide binding	19 out of 159 genes, 11.9%	449 out of 2872 genes, 15.6%	0.927394
isomerase activity	2 out of 159 genes, 1.3%	77 out of 2872 genes, 2.7%	0.933853
GTPase activity	3 out of 159 genes, 1.9%	104 out of 2872 genes, 3.6%	0.9352
transporter activity	6 out of 159 genes, 3.8%	181 out of 2872 genes, 6.3%	0.944605
cytoskeletal protein binding	5 out of 159 genes, 3.1%	158 out of 2872 genes, 5.5%	0.945846
actin binding	2 out of 159 genes, 1.3%	83 out of 2872 genes, 2.9%	0.950391
binding	124 out of 159 genes, 78.0%	2375 out of 2872 genes, 82.7%	0.954203
protein binding	67 out of 159 genes, 42.1%	1404 out of 2872 genes, 48.9%	0.966833
ATPase activity	3 out of 159 genes, 1.9%	120 out of 2872 genes, 4.2%	0.967581
ATPase activity, coupled	2 out of 159 genes, 1.3%	92 out of 2872 genes, 3.2%	0.968037
small molecule binding	35 out of 159 genes, 22.0%	827 out of 2872 genes, 28.8%	0.981024
nucleic acid binding	24 out of 159 genes, 15.1%	608 out of 2872 genes, 21.2%	0.981835
nucleotide binding	32 out of 159 genes, 20.1%	800 out of 2872 genes, 27.9%	0.991615
nucleoside phosphate binding	32 out of 159 genes, 20.1%	801 out of 2872 genes, 27.9%	0.991835
structural molecule activity	4 out of 159 genes, 2.5%	187 out of 2872 genes, 6.5%	0.994396
organic cyclic compound binding	54 out of 159 genes, 34.0%	1285 out of 2872 genes, 44.7%	0.998277
heterocyclic compound binding	53 out of 159 genes, 33.3%	1277 out of 2872 genes, 44.5%	0.998744
RNA binding	7 out of 159 genes, 4.4%	327 out of 2872 genes, 11.4%	0.99956
Terms from the Function Ontology with p-value as good or better than 1

## Sheet: Cellular component 
Gene Ontology term	Cluster frequency	Protein frequency of use	P-value
extracellular matrix	8 out of 164 genes, 4.9%	37 out of 3059 genes, 1.2%	0.000584243
extracellular region	17 out of 164 genes, 10.4%	152 out of 3059 genes, 5.0%	0.00262987
high-density lipoprotein particle	2 out of 164 genes, 1.2%	2 out of 3059 genes, 0.1%	0.00285769
spherical high-density lipoprotein particle	2 out of 164 genes, 1.2%	2 out of 3059 genes, 0.1%	0.00285769
extracellular region part	12 out of 164 genes, 7.3%	93 out of 3059 genes, 3.0%	0.00351667
extracellular space	9 out of 164 genes, 5.5%	65 out of 3059 genes, 2.1%	0.00701854
proteinaceous extracellular matrix	5 out of 164 genes, 3.0%	25 out of 3059 genes, 0.8%	0.00923021
plasma lipoprotein particle	2 out of 164 genes, 1.2%	5 out of 3059 genes, 0.2%	0.0256661
protein-lipid complex	2 out of 164 genes, 1.2%	6 out of 3059 genes, 0.2%	0.0371569
transcription factor complex	5 out of 164 genes, 3.0%	41 out of 3059 genes, 1.3%	0.065598
nucleosome	2 out of 164 genes, 1.2%	11 out of 3059 genes, 0.4%	0.114373
nuclear chromatin	4 out of 164 genes, 2.4%	35 out of 3059 genes, 1.1%	0.114834
COPI-coated vesicle	2 out of 164 genes, 1.2%	12 out of 3059 genes, 0.4%	0.132594
mitochondrial proton-transporting ATP synthase complex	2 out of 164 genes, 1.2%	13 out of 3059 genes, 0.4%	0.151415
proton-transporting ATP synthase complex	2 out of 164 genes, 1.2%	14 out of 3059 genes, 0.5%	0.17072
chromatin	6 out of 164 genes, 3.7%	74 out of 3059 genes, 2.4%	0.203166
extracellular matrix part	2 out of 164 genes, 1.2%	16 out of 3059 genes, 0.5%	0.210371
transcriptional repressor complex	2 out of 164 genes, 1.2%	17 out of 3059 genes, 0.6%	0.230536
protein-DNA complex	2 out of 164 genes, 1.2%	19 out of 3059 genes, 0.6%	0.271153
apical plasma membrane	3 out of 164 genes, 1.8%	34 out of 3059 genes, 1.1%	0.273735
lipid particle	2 out of 164 genes, 1.2%	20 out of 3059 genes, 0.7%	0.291473
nuclear chromosome part	4 out of 164 genes, 2.4%	52 out of 3059 genes, 1.7%	0.303453
mitochondrial respiratory chain complex I	2 out of 164 genes, 1.2%	21 out of 3059 genes, 0.7%	0.311721
mitochondrial intermembrane space	2 out of 164 genes, 1.2%	21 out of 3059 genes, 0.7%	0.311721
NADH dehydrogenase complex	2 out of 164 genes, 1.2%	21 out of 3059 genes, 0.7%	0.311721
respiratory chain complex I	2 out of 164 genes, 1.2%	21 out of 3059 genes, 0.7%	0.311721
ubiquitin ligase complex	3 out of 164 genes, 1.8%	38 out of 3059 genes, 1.2%	0.333592
organelle envelope lumen	2 out of 164 genes, 1.2%	23 out of 3059 genes, 0.8%	0.351809
mitochondrial membrane part	5 out of 164 genes, 3.0%	73 out of 3059 genes, 2.4%	0.353437
proton-transporting two-sector ATPase complex	2 out of 164 genes, 1.2%	24 out of 3059 genes, 0.8%	0.371563
Golgi-associated vesicle	2 out of 164 genes, 1.2%	25 out of 3059 genes, 0.8%	0.391076
lytic vacuole	5 out of 164 genes, 3.0%	78 out of 3059 genes, 2.5%	0.40789
lysosome	5 out of 164 genes, 3.0%	78 out of 3059 genes, 2.5%	0.40789
microtubule associated complex	2 out of 164 genes, 1.2%	26 out of 3059 genes, 0.8%	0.410317
cilium	2 out of 164 genes, 1.2%	26 out of 3059 genes, 0.8%	0.410317
mitochondrial inner membrane	10 out of 164 genes, 6.1%	169 out of 3059 genes, 5.5%	0.420743
mitochondrial envelope	13 out of 164 genes, 7.9%	224 out of 3059 genes, 7.3%	0.424829
endoplasmic reticulum-Golgi intermediate compartment	2 out of 164 genes, 1.2%	27 out of 3059 genes, 0.9%	0.429259
apical part of cell	3 out of 164 genes, 1.8%	45 out of 3059 genes, 1.5%	0.437226
vacuole	6 out of 164 genes, 3.7%	100 out of 3059 genes, 3.3%	0.44977
organelle inner membrane	10 out of 164 genes, 6.1%	174 out of 3059 genes, 5.7%	0.458031
mitochondrial respiratory chain	2 out of 164 genes, 1.2%	30 out of 3059 genes, 1.0%	0.484072
mitochondrial membrane	12 out of 164 genes, 7.3%	216 out of 3059 genes, 7.1%	0.493866
nuclear chromosome	4 out of 164 genes, 2.4%	69 out of 3059 genes, 2.3%	0.511297
nucleus	67 out of 164 genes, 40.9%	1253 out of 3059 genes, 41.0%	0.542197
vacuolar part	3 out of 164 genes, 1.8%	53 out of 3059 genes, 1.7%	0.547506
cell-cell junction	3 out of 164 genes, 1.8%	56 out of 3059 genes, 1.8%	0.585532
cell cortex	3 out of 164 genes, 1.8%	56 out of 3059 genes, 1.8%	0.585532
chromosomal part	7 out of 164 genes, 4.3%	134 out of 3059 genes, 4.4%	0.58586
nuclear body	4 out of 164 genes, 2.4%	79 out of 3059 genes, 2.6%	0.620276
organelle envelope	15 out of 164 genes, 9.1%	297 out of 3059 genes, 9.7%	0.639556
envelope	15 out of 164 genes, 9.1%	298 out of 3059 genes, 9.7%	0.644914
respiratory chain	2 out of 164 genes, 1.2%	41 out of 3059 genes, 1.3%	0.654943
neuronal cell body	2 out of 164 genes, 1.2%	42 out of 3059 genes, 1.4%	0.668024
microtubule	4 out of 164 genes, 2.4%	84 out of 3059 genes, 2.7%	0.668755
mitochondrial part	15 out of 164 genes, 9.1%	303 out of 3059 genes, 9.9%	0.6711
mitochondrion	32 out of 164 genes, 19.5%	633 out of 3059 genes, 20.7%	0.680535
cytosolic large ribosomal subunit	2 out of 164 genes, 1.2%	44 out of 3059 genes, 1.4%	0.692991
late endosome	2 out of 164 genes, 1.2%	45 out of 3059 genes, 1.5%	0.704888
nuclear speck	2 out of 164 genes, 1.2%	45 out of 3059 genes, 1.5%	0.704888
nucleoplasm part	9 out of 164 genes, 5.5%	191 out of 3059 genes, 6.2%	0.707892
adherens junction	2 out of 164 genes, 1.2%	46 out of 3059 genes, 1.5%	0.7164
cytosol	34 out of 164 genes, 20.7%	683 out of 3059 genes, 22.3%	0.72254
anchoring junction	2 out of 164 genes, 1.2%	47 out of 3059 genes, 1.5%	0.727536
cell projection part	4 out of 164 genes, 2.4%	92 out of 3059 genes, 3.0%	0.737216
vacuolar membrane	2 out of 164 genes, 1.2%	48 out of 3059 genes, 1.6%	0.738302
proteasome complex	2 out of 164 genes, 1.2%	49 out of 3059 genes, 1.6%	0.748705
chromosome	7 out of 164 genes, 4.3%	157 out of 3059 genes, 5.1%	0.749063
perinuclear region of cytoplasm	5 out of 164 genes, 3.0%	115 out of 3059 genes, 3.8%	0.749208
organelle outer membrane	2 out of 164 genes, 1.2%	50 out of 3059 genes, 1.6%	0.758753
cell body	2 out of 164 genes, 1.2%	50 out of 3059 genes, 1.6%	0.758753
outer membrane	2 out of 164 genes, 1.2%	51 out of 3059 genes, 1.7%	0.768455
nuclear envelope	3 out of 164 genes, 1.8%	76 out of 3059 genes, 2.5%	0.78426
large ribosomal subunit	2 out of 164 genes, 1.2%	54 out of 3059 genes, 1.8%	0.795558
catalytic step 2 spliceosome	2 out of 164 genes, 1.2%	54 out of 3059 genes, 1.8%	0.795558
spliceosomal complex	3 out of 164 genes, 1.8%	82 out of 3059 genes, 2.7%	0.825998
coated vesicle	2 out of 164 genes, 1.2%	58 out of 3059 genes, 1.9%	0.827339
microtubule cytoskeleton	9 out of 164 genes, 5.5%	217 out of 3059 genes, 7.1%	0.836519
centrosome	3 out of 164 genes, 1.8%	84 out of 3059 genes, 2.7%	0.838301
Golgi apparatus	11 out of 164 genes, 6.7%	265 out of 3059 genes, 8.7%	0.856456
mitochondrial matrix	4 out of 164 genes, 2.4%	111 out of 3059 genes, 3.6%	0.856587
cell junction	4 out of 164 genes, 2.4%	112 out of 3059 genes, 3.7%	0.861353
spindle	2 out of 164 genes, 1.2%	65 out of 3059 genes, 2.1%	0.872468
endosome	5 out of 164 genes, 3.0%	144 out of 3059 genes, 4.7%	0.895497
cytoplasmic vesicle	7 out of 164 genes, 4.3%	192 out of 3059 genes, 6.3%	0.901298
nucleoplasm	15 out of 164 genes, 9.1%	370 out of 3059 genes, 12.1%	0.909595
intracellular membrane-bounded organelle	115 out of 164 genes, 70.1%	2278 out of 3059 genes, 74.5%	0.918168
cytosolic ribosome	2 out of 164 genes, 1.2%	75 out of 3059 genes, 2.5%	0.918405
microtubule organizing center	3 out of 164 genes, 1.8%	102 out of 3059 genes, 3.3%	0.919103
membrane-bounded organelle	115 out of 164 genes, 70.1%	2279 out of 3059 genes, 74.5%	0.919684
endosome membrane	2 out of 164 genes, 1.2%	76 out of 3059 genes, 2.5%	0.922031
endosomal part	2 out of 164 genes, 1.2%	76 out of 3059 genes, 2.5%	0.922031
plasma membrane part	7 out of 164 genes, 4.3%	202 out of 3059 genes, 6.6%	0.926817
plasma membrane	19 out of 164 genes, 11.6%	466 out of 3059 genes, 15.2%	0.930339
actin cytoskeleton	3 out of 164 genes, 1.8%	107 out of 3059 genes, 3.5%	0.933873
cell periphery	20 out of 164 genes, 12.2%	492 out of 3059 genes, 16.1%	0.93766
Golgi apparatus part	4 out of 164 genes, 2.4%	135 out of 3059 genes, 4.4%	0.939086
vesicle	7 out of 164 genes, 4.3%	209 out of 3059 genes, 6.8%	0.941098
nucleolus	14 out of 164 genes, 8.5%	367 out of 3059 genes, 12.0%	0.941905
cytoskeletal part	10 out of 164 genes, 6.1%	279 out of 3059 genes, 9.1%	0.942747
cytosolic part	3 out of 164 genes, 1.8%	112 out of 3059 genes, 3.7%	0.946137
endoplasmic reticulum membrane	5 out of 164 genes, 3.0%	169 out of 3059 genes, 5.5%	0.955801
endoplasmic reticulum part	6 out of 164 genes, 3.7%	194 out of 3059 genes, 6.3%	0.956125
Golgi membrane	3 out of 164 genes, 1.8%	117 out of 3059 genes, 3.8%	0.956271
nuclear outer membrane-endoplasmic reticulum membrane network	5 out of 164 genes, 3.0%	171 out of 3059 genes, 5.6%	0.958889
ribosomal subunit	2 out of 164 genes, 1.2%	91 out of 3059 genes, 3.0%	0.961147
intracellular part	147 out of 164 genes, 89.6%	2843 out of 3059 genes, 92.9%	0.962268
cytoplasmic membrane-bounded vesicle	5 out of 164 genes, 3.0%	174 out of 3059 genes, 5.7%	0.963155
intracellular organelle	124 out of 164 genes, 75.6%	2471 out of 3059 genes, 80.8%	0.963331
organelle	124 out of 164 genes, 75.6%	2472 out of 3059 genes, 80.8%	0.964234
neuron part	3 out of 164 genes, 1.8%	123 out of 3059 genes, 4.0%	0.966088
membrane-bounded vesicle	5 out of 164 genes, 3.0%	182 out of 3059 genes, 5.9%	0.972632
cytoskeleton	13 out of 164 genes, 7.9%	373 out of 3059 genes, 12.2%	0.972664
nuclear lumen	26 out of 164 genes, 15.9%	654 out of 3059 genes, 21.4%	0.972665
ribosome	3 out of 164 genes, 1.8%	133 out of 3059 genes, 4.3%	0.978004
cytoplasmic part	88 out of 164 genes, 53.7%	1869 out of 3059 genes, 61.1%	0.981075
intracellular	149 out of 164 genes, 90.9%	2888 out of 3059 genes, 94.4%	0.981091
cytoplasm	115 out of 164 genes, 70.1%	2348 out of 3059 genes, 76.8%	0.982797
endoplasmic reticulum	9 out of 164 genes, 5.5%	298 out of 3059 genes, 9.7%	0.984487
protein complex	36 out of 164 genes, 22.0%	888 out of 3059 genes, 29.0%	0.985669
cell projection	5 out of 164 genes, 3.0%	202 out of 3059 genes, 6.6%	0.987381
nuclear part	29 out of 164 genes, 17.7%	752 out of 3059 genes, 24.6%	0.988333
cell	153 out of 164 genes, 93.3%	2954 out of 3059 genes, 96.6%	0.990597
cell part	153 out of 164 genes, 93.3%	2954 out of 3059 genes, 96.6%	0.990597
intracellular organelle lumen	31 out of 164 genes, 18.9%	803 out of 3059 genes, 26.3%	0.990749
organelle membrane	23 out of 164 genes, 14.0%	636 out of 3059 genes, 20.8%	0.991428
organelle lumen	31 out of 164 genes, 18.9%	806 out of 3059 genes, 26.3%	0.991429
membrane-enclosed lumen	32 out of 164 genes, 19.5%	827 out of 3059 genes, 27.0%	0.991466
non-membrane-bounded organelle	37 out of 164 genes, 22.6%	939 out of 3059 genes, 30.7%	0.993189
intracellular non-membrane-bounded organelle	37 out of 164 genes, 22.6%	939 out of 3059 genes, 30.7%	0.993189
integral to membrane	15 out of 164 genes, 9.1%	471 out of 3059 genes, 15.4%	0.994289
membrane part	27 out of 164 genes, 16.5%	741 out of 3059 genes, 24.2%	0.994896
intrinsic to membrane	15 out of 164 genes, 9.1%	477 out of 3059 genes, 15.6%	0.995281
ribonucleoprotein complex	8 out of 164 genes, 4.9%	312 out of 3059 genes, 10.2%	0.996158
macromolecular complex	47 out of 164 genes, 28.7%	1167 out of 3059 genes, 38.1%	0.996533
membrane	47 out of 164 genes, 28.7%	1181 out of 3059 genes, 38.6%	0.997609
endomembrane system	10 out of 164 genes, 6.1%	386 out of 3059 genes, 12.6%	0.998363
intracellular organelle part	69 out of 164 genes, 42.1%	1664 out of 3059 genes, 54.4%	0.999569
organelle part	69 out of 164 genes, 42.1%	1675 out of 3059 genes, 54.8%	0.999695
Terms from the Component Ontology with p-value as good or better than 1

## Sheet: Biological process
Gene Ontology term	Cluster frequency	Protein frequency of use	P-value
protein K63-linked ubiquitination	4 out of 159 genes, 2.5%	10 out of 2851 genes, 0.4%	0.001502
response to lipid	11 out of 159 genes, 6.9%	73 out of 2851 genes, 2.6%	0.00200506
regulation of defense response	11 out of 159 genes, 6.9%	74 out of 2851 genes, 2.6%	0.00224355
response to retinoic acid	4 out of 159 genes, 2.5%	11 out of 2851 genes, 0.4%	0.00225851
positive regulation of innate immune response	7 out of 159 genes, 4.4%	35 out of 2851 genes, 1.2%	0.00262689
pentose metabolic process	3 out of 159 genes, 1.9%	6 out of 2851 genes, 0.2%	0.00300565
sulfur amino acid catabolic process	2 out of 159 genes, 1.3%	2 out of 2851 genes, 0.1%	0.0030918
extracellular transport	2 out of 159 genes, 1.3%	2 out of 2851 genes, 0.1%	0.0030918
intracellular transport of viral proteins in host cell	2 out of 159 genes, 1.3%	2 out of 2851 genes, 0.1%	0.0030918
symbiont intracellular protein transport in host	2 out of 159 genes, 1.3%	2 out of 2851 genes, 0.1%	0.0030918
negative regulation of viral transcription	2 out of 159 genes, 1.3%	2 out of 2851 genes, 0.1%	0.0030918
positive regulation of activated T cell proliferation	2 out of 159 genes, 1.3%	2 out of 2851 genes, 0.1%	0.0030918
negative regulation by host of viral transcription	2 out of 159 genes, 1.3%	2 out of 2851 genes, 0.1%	0.0030918
regulation of viral protein levels in host cell	2 out of 159 genes, 1.3%	2 out of 2851 genes, 0.1%	0.0030918
intracellular protein transport in other organism involved in symbiotic interaction	2 out of 159 genes, 1.3%	2 out of 2851 genes, 0.1%	0.0030918
pattern recognition receptor signaling pathway	6 out of 159 genes, 3.8%	28 out of 2851 genes, 1.0%	0.00369941
innate immune response-activating signal transduction	6 out of 159 genes, 3.8%	28 out of 2851 genes, 1.0%	0.00369941
regulation of immune effector process	6 out of 159 genes, 3.8%	29 out of 2851 genes, 1.0%	0.00445333
response to estradiol stimulus	4 out of 159 genes, 2.5%	13 out of 2851 genes, 0.5%	0.00448158
positive regulation of defense response	7 out of 159 genes, 4.4%	39 out of 2851 genes, 1.4%	0.00497784
activation of innate immune response	6 out of 159 genes, 3.8%	30 out of 2851 genes, 1.1%	0.00531493
regulation of cell communication	28 out of 159 genes, 17.6%	319 out of 2851 genes, 11.2%	0.00847973
regulation of innate immune response	7 out of 159 genes, 4.4%	43 out of 2851 genes, 1.5%	0.00864512
negative regulation of response to biotic stimulus	2 out of 159 genes, 1.3%	3 out of 2851 genes, 0.1%	0.00893465
acute-phase response	2 out of 159 genes, 1.3%	3 out of 2851 genes, 0.1%	0.00893465
regulation of activated T cell proliferation	2 out of 159 genes, 1.3%	3 out of 2851 genes, 0.1%	0.00893465
regulation of signaling	28 out of 159 genes, 17.6%	322 out of 2851 genes, 11.3%	0.00962068
toll-like receptor signaling pathway	5 out of 159 genes, 3.1%	25 out of 2851 genes, 0.9%	0.0108383
regulation of response to stimulus	30 out of 159 genes, 18.9%	355 out of 2851 genes, 12.5%	0.0109453
regulation of molecular function	30 out of 159 genes, 18.9%	356 out of 2851 genes, 12.5%	0.011379
cholesterol biosynthetic process	4 out of 159 genes, 2.5%	17 out of 2851 genes, 0.6%	0.0125246
regulation of sequence-specific DNA binding transcription factor activity	8 out of 159 genes, 5.0%	58 out of 2851 genes, 2.0%	0.0138334
regulation of immune response	9 out of 159 genes, 5.7%	70 out of 2851 genes, 2.5%	0.0143932
regulation of signal transduction	25 out of 159 genes, 15.7%	288 out of 2851 genes, 10.1%	0.0147324
immune response-activating signal transduction	6 out of 159 genes, 3.8%	37 out of 2851 genes, 1.3%	0.0150716
learning	3 out of 159 genes, 1.9%	10 out of 2851 genes, 0.4%	0.0152792
immune response-regulating signaling pathway	6 out of 159 genes, 3.8%	38 out of 2851 genes, 1.3%	0.0170948
feeding behavior	2 out of 159 genes, 1.3%	4 out of 2851 genes, 0.1%	0.0172158
pentose-phosphate shunt, non-oxidative branch	2 out of 159 genes, 1.3%	4 out of 2851 genes, 0.1%	0.0172158
modulation by host of viral transcription	2 out of 159 genes, 1.3%	4 out of 2851 genes, 0.1%	0.0172158
modification by host of symbiont morphology or physiology	2 out of 159 genes, 1.3%	4 out of 2851 genes, 0.1%	0.0172158
modulation of transcription in other organism involved in symbiotic interaction	2 out of 159 genes, 1.3%	4 out of 2851 genes, 0.1%	0.0172158
modulation by host of symbiont transcription	2 out of 159 genes, 1.3%	4 out of 2851 genes, 0.1%	0.0172158
positive regulation of immune response	7 out of 159 genes, 4.4%	49 out of 2851 genes, 1.7%	0.0174136
cholesterol metabolic process	5 out of 159 genes, 3.1%	28 out of 2851 genes, 1.0%	0.0175197
reproductive behavior	3 out of 159 genes, 1.9%	11 out of 2851 genes, 0.4%	0.0201619
negative regulation of secretion	3 out of 159 genes, 1.9%	11 out of 2851 genes, 0.4%	0.0201619
negative regulation of hydrolase activity	6 out of 159 genes, 3.8%	40 out of 2851 genes, 1.4%	0.0216875
sulfur amino acid metabolic process	4 out of 159 genes, 2.5%	20 out of 2851 genes, 0.7%	0.0223827
sterol biosynthetic process	4 out of 159 genes, 2.5%	20 out of 2851 genes, 0.7%	0.0223827
toll-like receptor 1 signaling pathway	4 out of 159 genes, 2.5%	20 out of 2851 genes, 0.7%	0.0223827
negative regulation of defense response	3 out of 159 genes, 1.9%	12 out of 2851 genes, 0.4%	0.0258019
learning or memory	4 out of 159 genes, 2.5%	21 out of 2851 genes, 0.7%	0.026479
Toll signaling pathway	4 out of 159 genes, 2.5%	21 out of 2851 genes, 0.7%	0.026479
toll-like receptor 2 signaling pathway	4 out of 159 genes, 2.5%	21 out of 2851 genes, 0.7%	0.026479
response to estrogen stimulus	4 out of 159 genes, 2.5%	21 out of 2851 genes, 0.7%	0.026479
regulation of inflammatory response	4 out of 159 genes, 2.5%	21 out of 2851 genes, 0.7%	0.026479
cognition	4 out of 159 genes, 2.5%	21 out of 2851 genes, 0.7%	0.026479
sterol metabolic process	5 out of 159 genes, 3.1%	31 out of 2851 genes, 1.1%	0.0264838
intracellular receptor mediated signaling pathway	5 out of 159 genes, 3.1%	31 out of 2851 genes, 1.1%	0.0264838
response to alcohol	5 out of 159 genes, 3.1%	31 out of 2851 genes, 1.1%	0.0264838
acute inflammatory response	2 out of 159 genes, 1.3%	5 out of 2851 genes, 0.2%	0.0276484
negative regulation of immune effector process	2 out of 159 genes, 1.3%	5 out of 2851 genes, 0.2%	0.0276484
Golgi to plasma membrane transport	2 out of 159 genes, 1.3%	5 out of 2851 genes, 0.2%	0.0276484
protein-cofactor linkage	2 out of 159 genes, 1.3%	5 out of 2851 genes, 0.2%	0.0276484
positive regulation of insulin secretion	2 out of 159 genes, 1.3%	5 out of 2851 genes, 0.2%	0.0276484
sulfur compound catabolic process	2 out of 159 genes, 1.3%	5 out of 2851 genes, 0.2%	0.0276484
nitric oxide metabolic process	2 out of 159 genes, 1.3%	5 out of 2851 genes, 0.2%	0.0276484
JAK-STAT cascade involved in growth hormone signaling pathway	2 out of 159 genes, 1.3%	5 out of 2851 genes, 0.2%	0.0276484
regulation of growth	10 out of 159 genes, 6.3%	91 out of 2851 genes, 3.2%	0.0281503
activation of immune response	6 out of 159 genes, 3.8%	43 out of 2851 genes, 1.5%	0.0300353
regulation of immune system process	13 out of 159 genes, 8.2%	132 out of 2851 genes, 4.6%	0.0300566
MyD88-dependent toll-like receptor signaling pathway	4 out of 159 genes, 2.5%	22 out of 2851 genes, 0.8%	0.0309964
inflammatory response	4 out of 159 genes, 2.5%	22 out of 2851 genes, 0.8%	0.0309964
toll-like receptor 4 signaling pathway	4 out of 159 genes, 2.5%	22 out of 2851 genes, 0.8%	0.0309964
regulation of insulin secretion	4 out of 159 genes, 2.5%	22 out of 2851 genes, 0.8%	0.0309964
pyrimidine nucleoside biosynthetic process	3 out of 159 genes, 1.9%	13 out of 2851 genes, 0.5%	0.032198
regulation of response to stress	13 out of 159 genes, 8.2%	134 out of 2851 genes, 4.7%	0.0334858
regulation of peptide secretion	4 out of 159 genes, 2.5%	23 out of 2851 genes, 0.8%	0.0359404
regulation of hormone secretion	4 out of 159 genes, 2.5%	23 out of 2851 genes, 0.8%	0.0359404
stress-activated MAPK cascade	4 out of 159 genes, 2.5%	23 out of 2851 genes, 0.8%	0.0359404
regulation of peptide transport	4 out of 159 genes, 2.5%	23 out of 2851 genes, 0.8%	0.0359404
regulation of peptide hormone secretion	4 out of 159 genes, 2.5%	23 out of 2851 genes, 0.8%	0.0359404
behavior	7 out of 159 genes, 4.4%	57 out of 2851 genes, 2.0%	0.0369738
intra-Golgi vesicle-mediated transport	3 out of 159 genes, 1.9%	14 out of 2851 genes, 0.5%	0.0393416
regulation of smooth muscle cell proliferation	3 out of 159 genes, 1.9%	14 out of 2851 genes, 0.5%	0.0393416
pyrimidine-containing compound biosynthetic process	3 out of 159 genes, 1.9%	14 out of 2851 genes, 0.5%	0.0393416
positive regulation of peptide secretion	2 out of 159 genes, 1.3%	6 out of 2851 genes, 0.2%	0.0399698
associative learning	2 out of 159 genes, 1.3%	6 out of 2851 genes, 0.2%	0.0399698
visual learning	2 out of 159 genes, 1.3%	6 out of 2851 genes, 0.2%	0.0399698
negative regulation of transporter activity	2 out of 159 genes, 1.3%	6 out of 2851 genes, 0.2%	0.0399698
protein ubiquitination involved in ubiquitin-dependent protein catabolic process	2 out of 159 genes, 1.3%	6 out of 2851 genes, 0.2%	0.0399698
regulation of heart growth	2 out of 159 genes, 1.3%	6 out of 2851 genes, 0.2%	0.0399698
positive regulation of peptide hormone secretion	2 out of 159 genes, 1.3%	6 out of 2851 genes, 0.2%	0.0399698
steroid metabolic process	6 out of 159 genes, 3.8%	46 out of 2851 genes, 1.6%	0.0402583
single-organism behavior	6 out of 159 genes, 3.8%	46 out of 2851 genes, 1.6%	0.0402583
stress-activated protein kinase signaling cascade	4 out of 159 genes, 2.5%	25 out of 2851 genes, 0.9%	0.0471194
positive regulation of protein catabolic process	4 out of 159 genes, 2.5%	25 out of 2851 genes, 0.9%	0.0471194
female pregnancy	3 out of 159 genes, 1.9%	15 out of 2851 genes, 0.5%	0.0472174
positive regulation of response to stimulus	15 out of 159 genes, 9.4%	171 out of 2851 genes, 6.0%	0.0505535
glucose metabolic process	7 out of 159 genes, 4.4%	61 out of 2851 genes, 2.1%	0.0507302
sulfur compound metabolic process	6 out of 159 genes, 3.8%	49 out of 2851 genes, 1.7%	0.0524593
negative regulation of transport	6 out of 159 genes, 3.8%	49 out of 2851 genes, 1.7%	0.0524593
negative regulation of peptidase activity	4 out of 159 genes, 2.5%	26 out of 2851 genes, 0.9%	0.0533541
regulation of production of molecular mediator of immune response	2 out of 159 genes, 1.3%	7 out of 2851 genes, 0.2%	0.0539395
CTP biosynthetic process	2 out of 159 genes, 1.3%	7 out of 2851 genes, 0.2%	0.0539395
sodium ion transport	2 out of 159 genes, 1.3%	7 out of 2851 genes, 0.2%	0.0539395
visual behavior	2 out of 159 genes, 1.3%	7 out of 2851 genes, 0.2%	0.0539395
pyrimidine ribonucleoside triphosphate biosynthetic process	2 out of 159 genes, 1.3%	7 out of 2851 genes, 0.2%	0.0539395
single-organism reproductive behavior	2 out of 159 genes, 1.3%	7 out of 2851 genes, 0.2%	0.0539395
multi-organism transport	2 out of 159 genes, 1.3%	7 out of 2851 genes, 0.2%	0.0539395
CTP metabolic process	2 out of 159 genes, 1.3%	7 out of 2851 genes, 0.2%	0.0539395
positive regulation of hormone secretion	2 out of 159 genes, 1.3%	7 out of 2851 genes, 0.2%	0.0539395
regulation of protein secretion	2 out of 159 genes, 1.3%	7 out of 2851 genes, 0.2%	0.0539395
neuromuscular process controlling balance	2 out of 159 genes, 1.3%	7 out of 2851 genes, 0.2%	0.0539395
interaction with symbiont	2 out of 159 genes, 1.3%	7 out of 2851 genes, 0.2%	0.0539395
growth hormone receptor signaling pathway	2 out of 159 genes, 1.3%	7 out of 2851 genes, 0.2%	0.0539395
cellular response to growth hormone stimulus	2 out of 159 genes, 1.3%	7 out of 2851 genes, 0.2%	0.0539395
pyrimidine nucleoside metabolic process	3 out of 159 genes, 1.9%	16 out of 2851 genes, 0.6%	0.055805
adult behavior	3 out of 159 genes, 1.9%	16 out of 2851 genes, 0.6%	0.055805
regulation of transporter activity	3 out of 159 genes, 1.9%	16 out of 2851 genes, 0.6%	0.055805
carbohydrate homeostasis	3 out of 159 genes, 1.9%	16 out of 2851 genes, 0.6%	0.055805
glucose homeostasis	3 out of 159 genes, 1.9%	16 out of 2851 genes, 0.6%	0.055805
regulation of secretion	6 out of 159 genes, 3.8%	50 out of 2851 genes, 1.8%	0.0569773
positive regulation of immune system process	8 out of 159 genes, 5.0%	76 out of 2851 genes, 2.7%	0.0585108
negative regulation of transcription, DNA-dependent	11 out of 159 genes, 6.9%	117 out of 2851 genes, 4.1%	0.0586645
positive regulation of growth	4 out of 159 genes, 2.5%	27 out of 2851 genes, 0.9%	0.0600154
regulation of catabolic process	10 out of 159 genes, 6.3%	104 out of 2851 genes, 3.6%	0.0616011
neurological system process	11 out of 159 genes, 6.9%	118 out of 2851 genes, 4.1%	0.0616811
negative regulation of molecular function	13 out of 159 genes, 8.2%	147 out of 2851 genes, 5.2%	0.0629034
response to bacterium	5 out of 159 genes, 3.1%	39 out of 2851 genes, 1.4%	0.062931
response to steroid hormone stimulus	5 out of 159 genes, 3.1%	39 out of 2851 genes, 1.4%	0.062931
negative regulation of signal transduction	10 out of 159 genes, 6.3%	105 out of 2851 genes, 3.7%	0.0649359
protein homotetramerization	3 out of 159 genes, 1.9%	17 out of 2851 genes, 0.6%	0.0650794
cellular response to growth factor stimulus	8 out of 159 genes, 5.0%	78 out of 2851 genes, 2.7%	0.0662954
response to molecule of bacterial origin	4 out of 159 genes, 2.5%	28 out of 2851 genes, 1.0%	0.067098
extracellular matrix organization	4 out of 159 genes, 2.5%	28 out of 2851 genes, 1.0%	0.067098
response to lipopolysaccharide	4 out of 159 genes, 2.5%	28 out of 2851 genes, 1.0%	0.067098
extracellular structure organization	4 out of 159 genes, 2.5%	28 out of 2851 genes, 1.0%	0.067098
cytoplasmic pattern recognition receptor signaling pathway	2 out of 159 genes, 1.3%	8 out of 2851 genes, 0.3%	0.0693378
transforming growth factor beta receptor signaling pathway	2 out of 159 genes, 1.3%	8 out of 2851 genes, 0.3%	0.0693378
JAK-STAT cascade	2 out of 159 genes, 1.3%	8 out of 2851 genes, 0.3%	0.0693378
pyrimidine nucleoside triphosphate biosynthetic process	2 out of 159 genes, 1.3%	8 out of 2851 genes, 0.3%	0.0693378
pyrimidine ribonucleoside triphosphate metabolic process	2 out of 159 genes, 1.3%	8 out of 2851 genes, 0.3%	0.0693378
peptidyl-cysteine modification	2 out of 159 genes, 1.3%	8 out of 2851 genes, 0.3%	0.0693378
lipid storage	2 out of 159 genes, 1.3%	8 out of 2851 genes, 0.3%	0.0693378
collagen fibril organization	2 out of 159 genes, 1.3%	8 out of 2851 genes, 0.3%	0.0693378
mitochondrial respiratory chain complex assembly	2 out of 159 genes, 1.3%	8 out of 2851 genes, 0.3%	0.0693378
positive regulation of smooth muscle cell proliferation	2 out of 159 genes, 1.3%	8 out of 2851 genes, 0.3%	0.0693378
response to growth hormone stimulus	2 out of 159 genes, 1.3%	8 out of 2851 genes, 0.3%	0.0693378
nucleotide-binding oligomerization domain containing signaling pathway	2 out of 159 genes, 1.3%	8 out of 2851 genes, 0.3%	0.0693378
monosaccharide metabolic process	8 out of 159 genes, 5.0%	79 out of 2851 genes, 2.8%	0.0704181
response to growth factor stimulus	8 out of 159 genes, 5.0%	79 out of 2851 genes, 2.8%	0.0704181
negative regulation of response to stimulus	11 out of 159 genes, 6.9%	121 out of 2851 genes, 4.2%	0.0713389
steroid biosynthetic process	4 out of 159 genes, 2.5%	29 out of 2851 genes, 1.0%	0.074595
protein deubiquitination	3 out of 159 genes, 1.9%	18 out of 2851 genes, 0.6%	0.0750118
regulation of T cell proliferation	3 out of 159 genes, 1.9%	18 out of 2851 genes, 0.6%	0.0750118
multi-multicellular organism process	3 out of 159 genes, 1.9%	18 out of 2851 genes, 0.6%	0.0750118
proteolysis	15 out of 159 genes, 9.4%	181 out of 2851 genes, 6.3%	0.0756369
negative regulation of transcription from RNA polymerase II promoter	7 out of 159 genes, 4.4%	67 out of 2851 genes, 2.4%	0.0767846
positive regulation of catabolic process	4 out of 159 genes, 2.5%	30 out of 2851 genes, 1.1%	0.0824977
protein tetramerization	4 out of 159 genes, 2.5%	30 out of 2851 genes, 1.1%	0.0824977
negative regulation of signaling	10 out of 159 genes, 6.3%	110 out of 2851 genes, 3.9%	0.0833427
positive regulation of transcription, DNA-dependent	12 out of 159 genes, 7.5%	139 out of 2851 genes, 4.9%	0.0834967
regulation of response to biotic stimulus	3 out of 159 genes, 1.9%	19 out of 2851 genes, 0.7%	0.0855704
cellular metabolic compound salvage	3 out of 159 genes, 1.9%	19 out of 2851 genes, 0.7%	0.0855704
negative regulation of sequence-specific DNA binding transcription factor activity	3 out of 159 genes, 1.9%	19 out of 2851 genes, 0.7%	0.0855704
protein deacetylation	2 out of 159 genes, 1.3%	9 out of 2851 genes, 0.3%	0.085964
pyrimidine nucleoside triphosphate metabolic process	2 out of 159 genes, 1.3%	9 out of 2851 genes, 0.3%	0.085964
receptor internalization	2 out of 159 genes, 1.3%	9 out of 2851 genes, 0.3%	0.085964
modification of morphology or physiology of other organism	2 out of 159 genes, 1.3%	9 out of 2851 genes, 0.3%	0.085964
eye morphogenesis	2 out of 159 genes, 1.3%	9 out of 2851 genes, 0.3%	0.085964
negative regulation of inflammatory response	2 out of 159 genes, 1.3%	9 out of 2851 genes, 0.3%	0.085964
regulation of nitric-oxide synthase activity	2 out of 159 genes, 1.3%	9 out of 2851 genes, 0.3%	0.085964
modification of morphology or physiology of other organism involved in symbiotic interaction	2 out of 159 genes, 1.3%	9 out of 2851 genes, 0.3%	0.085964
negative regulation of multicellular organismal process	5 out of 159 genes, 3.1%	43 out of 2851 genes, 1.5%	0.0882626
chemical homeostasis	11 out of 159 genes, 6.9%	126 out of 2851 genes, 4.4%	0.0894987
alcohol biosynthetic process	4 out of 159 genes, 2.5%	31 out of 2851 genes, 1.1%	0.0907961
organic hydroxy compound biosynthetic process	4 out of 159 genes, 2.5%	31 out of 2851 genes, 1.1%	0.0907961
negative regulation of cell communication	10 out of 159 genes, 6.3%	112 out of 2851 genes, 3.9%	0.0915225
negative regulation of cellular macromolecule biosynthetic process	12 out of 159 genes, 7.5%	142 out of 2851 genes, 5.0%	0.0944761
DNA replication	5 out of 159 genes, 3.1%	44 out of 2851 genes, 1.5%	0.0953182
regulation of transcription, DNA-dependent	26 out of 159 genes, 16.4%	361 out of 2851 genes, 12.7%	0.0966886
MyD88-independent toll-like receptor signaling pathway	3 out of 159 genes, 1.9%	20 out of 2851 genes, 0.7%	0.0967212
locomotory behavior	3 out of 159 genes, 1.9%	20 out of 2851 genes, 0.7%	0.0967212
toll-like receptor 3 signaling pathway	3 out of 159 genes, 1.9%	20 out of 2851 genes, 0.7%	0.0967212
TRIF-dependent toll-like receptor signaling pathway	3 out of 159 genes, 1.9%	20 out of 2851 genes, 0.7%	0.0967212
ribonucleoside triphosphate biosynthetic process	4 out of 159 genes, 2.5%	32 out of 2851 genes, 1.1%	0.0994786
regulation of GTPase activity	4 out of 159 genes, 2.5%	32 out of 2851 genes, 1.1%	0.0994786
regulation of developmental process	16 out of 159 genes, 10.1%	204 out of 2851 genes, 7.2%	0.099618
negative regulation of RNA metabolic process	11 out of 159 genes, 6.9%	129 out of 2851 genes, 4.5%	0.101646
regulation of hydrolase activity	12 out of 159 genes, 7.5%	144 out of 2851 genes, 5.1%	0.102267
single organism reproductive process	9 out of 159 genes, 5.7%	100 out of 2851 genes, 3.5%	0.10231
negative regulation of leukocyte activation	2 out of 159 genes, 1.3%	10 out of 2851 genes, 0.4%	0.103635
pentose-phosphate shunt	2 out of 159 genes, 1.3%	10 out of 2851 genes, 0.4%	0.103635
NADPH regeneration	2 out of 159 genes, 1.3%	10 out of 2851 genes, 0.4%	0.103635
pyrimidine ribonucleotide biosynthetic process	2 out of 159 genes, 1.3%	10 out of 2851 genes, 0.4%	0.103635
regulation of monooxygenase activity	2 out of 159 genes, 1.3%	10 out of 2851 genes, 0.4%	0.103635
endocrine system development	2 out of 159 genes, 1.3%	10 out of 2851 genes, 0.4%	0.103635
protein deacylation	2 out of 159 genes, 1.3%	10 out of 2851 genes, 0.4%	0.103635
nucleotide-binding domain, leucine rich repeat containing receptor signaling pathway	2 out of 159 genes, 1.3%	10 out of 2851 genes, 0.4%	0.103635
positive regulation of lipid metabolic process	2 out of 159 genes, 1.3%	10 out of 2851 genes, 0.4%	0.103635
pyrimidine ribonucleoside biosynthetic process	2 out of 159 genes, 1.3%	10 out of 2851 genes, 0.4%	0.103635
negative regulation of cell activation	2 out of 159 genes, 1.3%	10 out of 2851 genes, 0.4%	0.103635
neuromuscular process	2 out of 159 genes, 1.3%	10 out of 2851 genes, 0.4%	0.103635
cellular response to transforming growth factor beta stimulus	2 out of 159 genes, 1.3%	10 out of 2851 genes, 0.4%	0.103635
regulation of catalytic activity	22 out of 159 genes, 13.8%	300 out of 2851 genes, 10.5%	0.105053
intracellular protein kinase cascade	6 out of 159 genes, 3.8%	59 out of 2851 genes, 2.1%	0.107844
liver development	3 out of 159 genes, 1.9%	21 out of 2851 genes, 0.7%	0.108428
positive regulation of GTPase activity	3 out of 159 genes, 1.9%	21 out of 2851 genes, 0.7%	0.108428
protein stabilization	3 out of 159 genes, 1.9%	21 out of 2851 genes, 0.7%	0.108428
response to calcium ion	3 out of 159 genes, 1.9%	21 out of 2851 genes, 0.7%	0.108428
hepaticobiliary system development	3 out of 159 genes, 1.9%	21 out of 2851 genes, 0.7%	0.108428
pyrimidine-containing compound metabolic process	3 out of 159 genes, 1.9%	21 out of 2851 genes, 0.7%	0.108428
nucleoside triphosphate biosynthetic process	4 out of 159 genes, 2.5%	33 out of 2851 genes, 1.2%	0.108533
response to light stimulus	4 out of 159 genes, 2.5%	33 out of 2851 genes, 1.2%	0.108533
regulation of GTP catabolic process	4 out of 159 genes, 2.5%	33 out of 2851 genes, 1.2%	0.108533
regulation of cytokine production	5 out of 159 genes, 3.1%	46 out of 2851 genes, 1.6%	0.110263
negative regulation of nucleobase-containing compound metabolic process	12 out of 159 genes, 7.5%	147 out of 2851 genes, 5.2%	0.114661
response to organic substance	23 out of 159 genes, 14.5%	320 out of 2851 genes, 11.2%	0.116487
symbiosis, encompassing mutualism through parasitism	9 out of 159 genes, 5.7%	103 out of 2851 genes, 3.6%	0.117386
MAPK cascade	4 out of 159 genes, 2.5%	34 out of 2851 genes, 1.2%	0.117944
glucose catabolic process	4 out of 159 genes, 2.5%	34 out of 2851 genes, 1.2%	0.117944
response to radiation	5 out of 159 genes, 3.1%	47 out of 2851 genes, 1.6%	0.118139
leukocyte activation	5 out of 159 genes, 3.1%	47 out of 2851 genes, 1.6%	0.118139
alcohol metabolic process	6 out of 159 genes, 3.8%	61 out of 2851 genes, 2.1%	0.121569
sulfur amino acid biosynthetic process	2 out of 159 genes, 1.3%	11 out of 2851 genes, 0.4%	0.122185
regulation of myeloid leukocyte differentiation	2 out of 159 genes, 1.3%	11 out of 2851 genes, 0.4%	0.122185
NADP metabolic process	2 out of 159 genes, 1.3%	11 out of 2851 genes, 0.4%	0.122185
pyrimidine ribonucleotide metabolic process	2 out of 159 genes, 1.3%	11 out of 2851 genes, 0.4%	0.122185
regulation of steroid metabolic process	2 out of 159 genes, 1.3%	11 out of 2851 genes, 0.4%	0.122185
regulation of cytokine biosynthetic process	2 out of 159 genes, 1.3%	11 out of 2851 genes, 0.4%	0.122185
pyrimidine ribonucleoside metabolic process	2 out of 159 genes, 1.3%	11 out of 2851 genes, 0.4%	0.122185
response to transforming growth factor beta stimulus	2 out of 159 genes, 1.3%	11 out of 2851 genes, 0.4%	0.122185
negative regulation of reproductive process	2 out of 159 genes, 1.3%	11 out of 2851 genes, 0.4%	0.122185
system process	13 out of 159 genes, 8.2%	164 out of 2851 genes, 5.8%	0.122275
DNA metabolic process	13 out of 159 genes, 8.2%	164 out of 2851 genes, 5.8%	0.122275
interspecies interaction between organisms	9 out of 159 genes, 5.7%	104 out of 2851 genes, 3.6%	0.122671
negative regulation of macromolecule biosynthetic process	12 out of 159 genes, 7.5%	149 out of 2851 genes, 5.2%	0.123391
regulation of cellular catabolic process	8 out of 159 genes, 5.0%	90 out of 2851 genes, 3.2%	0.125911
regulation of RNA biosynthetic process	26 out of 159 genes, 16.4%	372 out of 2851 genes, 13.0%	0.126087
regulation of response to external stimulus	4 out of 159 genes, 2.5%	35 out of 2851 genes, 1.2%	0.127698
hexose metabolic process	7 out of 159 genes, 4.4%	76 out of 2851 genes, 2.7%	0.128173
response to oxygen-containing compound	13 out of 159 genes, 8.2%	166 out of 2851 genes, 5.8%	0.130884
negative regulation of nitrogen compound metabolic process	12 out of 159 genes, 7.5%	151 out of 2851 genes, 5.3%	0.132492
regulation of proteasomal ubiquitin-dependent protein catabolic process	3 out of 159 genes, 1.9%	23 out of 2851 genes, 0.8%	0.133361
regulation of mononuclear cell proliferation	3 out of 159 genes, 1.9%	23 out of 2851 genes, 0.8%	0.133361
negative regulation of MAPK cascade	3 out of 159 genes, 1.9%	23 out of 2851 genes, 0.8%	0.133361
regulation of lymphocyte proliferation	3 out of 159 genes, 1.9%	23 out of 2851 genes, 0.8%	0.133361
regulation of leukocyte proliferation	3 out of 159 genes, 1.9%	23 out of 2851 genes, 0.8%	0.133361
regulation of nucleotide metabolic process	5 out of 159 genes, 3.1%	49 out of 2851 genes, 1.7%	0.134663
regulation of multi-organism process	5 out of 159 genes, 3.1%	49 out of 2851 genes, 1.7%	0.134663
single-organism carbohydrate catabolic process	5 out of 159 genes, 3.1%	49 out of 2851 genes, 1.7%	0.134663
organic hydroxy compound metabolic process	6 out of 159 genes, 3.8%	63 out of 2851 genes, 2.2%	0.136118
negative regulation of cellular biosynthetic process	12 out of 159 genes, 7.5%	152 out of 2851 genes, 5.3%	0.137179
myeloid leukocyte activation	2 out of 159 genes, 1.3%	12 out of 2851 genes, 0.4%	0.141461
regulation of leukocyte mediated immunity	2 out of 159 genes, 1.3%	12 out of 2851 genes, 0.4%	0.141461
cellular aldehyde metabolic process	2 out of 159 genes, 1.3%	12 out of 2851 genes, 0.4%	0.141461
pyrimidine nucleotide biosynthetic process	2 out of 159 genes, 1.3%	12 out of 2851 genes, 0.4%	0.141461
endoderm development	2 out of 159 genes, 1.3%	12 out of 2851 genes, 0.4%	0.141461
adult locomotory behavior	2 out of 159 genes, 1.3%	12 out of 2851 genes, 0.4%	0.141461
endothelial cell migration	2 out of 159 genes, 1.3%	12 out of 2851 genes, 0.4%	0.141461
regulation of organ growth	2 out of 159 genes, 1.3%	12 out of 2851 genes, 0.4%	0.141461
regulation of oxidoreductase activity	2 out of 159 genes, 1.3%	12 out of 2851 genes, 0.4%	0.141461
positive regulation of gene expression	12 out of 159 genes, 7.5%	153 out of 2851 genes, 5.4%	0.141957
carbohydrate catabolic process	5 out of 159 genes, 3.1%	50 out of 2851 genes, 1.8%	0.143295
regulation of protein catabolic process	5 out of 159 genes, 3.1%	50 out of 2851 genes, 1.8%	0.143295
regulation of myeloid cell differentiation	3 out of 159 genes, 1.9%	24 out of 2851 genes, 0.8%	0.146511
positive regulation of NF-kappaB transcription factor activity	3 out of 159 genes, 1.9%	24 out of 2851 genes, 0.8%	0.146511
cellular amino acid catabolic process	4 out of 159 genes, 2.5%	37 out of 2851 genes, 1.3%	0.148172
response to inorganic substance	6 out of 159 genes, 3.8%	65 out of 2851 genes, 2.3%	0.151451
regulation of cell growth	5 out of 159 genes, 3.1%	51 out of 2851 genes, 1.8%	0.152162
cellular amino acid metabolic process	11 out of 159 genes, 6.9%	140 out of 2851 genes, 4.9%	0.1541
negative regulation of gene expression	11 out of 159 genes, 6.9%	140 out of 2851 genes, 4.9%	0.1541
hexose catabolic process	4 out of 159 genes, 2.5%	38 out of 2851 genes, 1.3%	0.158859
negative regulation of endopeptidase activity	3 out of 159 genes, 1.9%	25 out of 2851 genes, 0.9%	0.160064
monosaccharide biosynthetic process	3 out of 159 genes, 1.9%	25 out of 2851 genes, 0.9%	0.160064
cellular component assembly	22 out of 159 genes, 13.8%	317 out of 2851 genes, 11.1%	0.160178
negative regulation of cytokine production	2 out of 159 genes, 1.3%	13 out of 2851 genes, 0.5%	0.161327
transmembrane receptor protein serine/threonine kinase signaling pathway	2 out of 159 genes, 1.3%	13 out of 2851 genes, 0.5%	0.161327
regulation of G-protein coupled receptor protein signaling pathway	2 out of 159 genes, 1.3%	13 out of 2851 genes, 0.5%	0.161327
ER-associated protein catabolic process	2 out of 159 genes, 1.3%	13 out of 2851 genes, 0.5%	0.161327
regulation of ion transmembrane transporter activity	2 out of 159 genes, 1.3%	13 out of 2851 genes, 0.5%	0.161327
cellular hormone metabolic process	2 out of 159 genes, 1.3%	13 out of 2851 genes, 0.5%	0.161327
positive regulation of T cell proliferation	2 out of 159 genes, 1.3%	13 out of 2851 genes, 0.5%	0.161327
negative regulation of MAP kinase activity	2 out of 159 genes, 1.3%	13 out of 2851 genes, 0.5%	0.161327
regulation of developmental growth	2 out of 159 genes, 1.3%	13 out of 2851 genes, 0.5%	0.161327
regulation of defense response to virus	2 out of 159 genes, 1.3%	13 out of 2851 genes, 0.5%	0.161327
cilium morphogenesis	2 out of 159 genes, 1.3%	13 out of 2851 genes, 0.5%	0.161327
positive regulation of transcription from RNA polymerase II promoter	8 out of 159 genes, 5.0%	96 out of 2851 genes, 3.4%	0.163678
coenzyme metabolic process	6 out of 159 genes, 3.8%	67 out of 2851 genes, 2.4%	0.167523
regulation of transcription from RNA polymerase II promoter	13 out of 159 genes, 8.2%	174 out of 2851 genes, 6.1%	0.168624
regulation of nucleoside metabolic process	4 out of 159 genes, 2.5%	39 out of 2851 genes, 1.4%	0.169822
regulation of purine nucleotide catabolic process	4 out of 159 genes, 2.5%	39 out of 2851 genes, 1.4%	0.169822
monosaccharide catabolic process	4 out of 159 genes, 2.5%	39 out of 2851 genes, 1.4%	0.169822
regulation of MAPK cascade	7 out of 159 genes, 4.4%	82 out of 2851 genes, 2.9%	0.170086
cofactor metabolic process	7 out of 159 genes, 4.4%	82 out of 2851 genes, 2.9%	0.170086
negative regulation of biosynthetic process	12 out of 159 genes, 7.5%	159 out of 2851 genes, 5.6%	0.17247
fatty acid biosynthetic process	3 out of 159 genes, 1.9%	26 out of 2851 genes, 0.9%	0.173983
regulation of Ras GTPase activity	3 out of 159 genes, 1.9%	26 out of 2851 genes, 0.9%	0.173983
protein modification by small protein removal	3 out of 159 genes, 1.9%	26 out of 2851 genes, 0.9%	0.173983
cellular component biogenesis	26 out of 159 genes, 16.4%	387 out of 2851 genes, 13.6%	0.174288
negative regulation of cell proliferation	7 out of 159 genes, 4.4%	83 out of 2851 genes, 2.9%	0.177604
regulation of nucleotide catabolic process	4 out of 159 genes, 2.5%	40 out of 2851 genes, 1.4%	0.181044
positive regulation of cellular component movement	4 out of 159 genes, 2.5%	40 out of 2851 genes, 1.4%	0.181044
pyrimidine nucleotide metabolic process	2 out of 159 genes, 1.3%	14 out of 2851 genes, 0.5%	0.181658
negative regulation of response to external stimulus	2 out of 159 genes, 1.3%	14 out of 2851 genes, 0.5%	0.181658
development of primary female sexual characteristics	2 out of 159 genes, 1.3%	14 out of 2851 genes, 0.5%	0.181658
negative regulation of protein transport	2 out of 159 genes, 1.3%	14 out of 2851 genes, 0.5%	0.181658
positive regulation of signal transduction	10 out of 159 genes, 6.3%	130 out of 2851 genes, 4.6%	0.185558
positive regulation of RNA metabolic process	12 out of 159 genes, 7.5%	162 out of 2851 genes, 5.7%	0.188863
regulation of cell proliferation	13 out of 159 genes, 8.2%	179 out of 2851 genes, 6.3%	0.194755
regulation of metabolic process	50 out of 159 genes, 31.4%	803 out of 2851 genes, 28.2%	0.195179
response to wounding	9 out of 159 genes, 5.7%	116 out of 2851 genes, 4.1%	0.195545
positive regulation of biological process	38 out of 159 genes, 23.9%	597 out of 2851 genes, 20.9%	0.198046
positive regulation of cell communication	10 out of 159 genes, 6.3%	132 out of 2851 genes, 4.6%	0.198096
nucleoside biosynthetic process	5 out of 159 genes, 3.1%	56 out of 2851 genes, 2.0%	0.199677
glycosyl compound biosynthetic process	5 out of 159 genes, 3.1%	56 out of 2851 genes, 2.0%	0.199677
cell activation	7 out of 159 genes, 4.4%	86 out of 2851 genes, 3.0%	0.200986
regulation of endothelial cell proliferation	2 out of 159 genes, 1.3%	15 out of 2851 genes, 0.5%	0.202342
cell-matrix adhesion	2 out of 159 genes, 1.3%	15 out of 2851 genes, 0.5%	0.202342
response to mechanical stimulus	2 out of 159 genes, 1.3%	15 out of 2851 genes, 0.5%	0.202342
regulation of transmembrane transporter activity	2 out of 159 genes, 1.3%	15 out of 2851 genes, 0.5%	0.202342
response to corticosteroid stimulus	2 out of 159 genes, 1.3%	15 out of 2851 genes, 0.5%	0.202342
regulation of multicellular organism growth	2 out of 159 genes, 1.3%	15 out of 2851 genes, 0.5%	0.202342
hormone metabolic process	2 out of 159 genes, 1.3%	15 out of 2851 genes, 0.5%	0.202342
receptor metabolic process	2 out of 159 genes, 1.3%	15 out of 2851 genes, 0.5%	0.202342
female sex differentiation	2 out of 159 genes, 1.3%	15 out of 2851 genes, 0.5%	0.202342
response to glucocorticoid stimulus	2 out of 159 genes, 1.3%	15 out of 2851 genes, 0.5%	0.202342
detection of stimulus	2 out of 159 genes, 1.3%	15 out of 2851 genes, 0.5%	0.202342
purine nucleoside triphosphate biosynthetic process	3 out of 159 genes, 1.9%	28 out of 2851 genes, 1.0%	0.202765
purine ribonucleoside triphosphate biosynthetic process	3 out of 159 genes, 1.9%	28 out of 2851 genes, 1.0%	0.202765
amine metabolic process	3 out of 159 genes, 1.9%	28 out of 2851 genes, 1.0%	0.202765
regulation of Rho protein signal transduction	3 out of 159 genes, 1.9%	28 out of 2851 genes, 1.0%	0.202765
apoptotic signaling pathway	3 out of 159 genes, 1.9%	28 out of 2851 genes, 1.0%	0.202765
regulation of binding	4 out of 159 genes, 2.5%	42 out of 2851 genes, 1.5%	0.204193
protein homooligomerization	4 out of 159 genes, 2.5%	42 out of 2851 genes, 1.5%	0.204193
positive regulation of signaling	10 out of 159 genes, 6.3%	133 out of 2851 genes, 4.7%	0.204502
reproductive process	19 out of 159 genes, 11.9%	280 out of 2851 genes, 9.8%	0.210792
cellular response to endogenous stimulus	8 out of 159 genes, 5.0%	103 out of 2851 genes, 3.6%	0.213564
regulation of MAP kinase activity	4 out of 159 genes, 2.5%	43 out of 2851 genes, 1.5%	0.216083
regulation of proteasomal protein catabolic process	3 out of 159 genes, 1.9%	29 out of 2851 genes, 1.0%	0.217554
regulation of neurotransmitter levels	2 out of 159 genes, 1.3%	16 out of 2851 genes, 0.6%	0.223275
gluconeogenesis	2 out of 159 genes, 1.3%	16 out of 2851 genes, 0.6%	0.223275
isoprenoid metabolic process	2 out of 159 genes, 1.3%	16 out of 2851 genes, 0.6%	0.223275
positive regulation of proteasomal ubiquitin-dependent protein catabolic process	2 out of 159 genes, 1.3%	16 out of 2851 genes, 0.6%	0.223275
B cell activation	2 out of 159 genes, 1.3%	16 out of 2851 genes, 0.6%	0.223275
regulation of DNA binding	2 out of 159 genes, 1.3%	16 out of 2851 genes, 0.6%	0.223275
positive regulation of proteasomal protein catabolic process	2 out of 159 genes, 1.3%	16 out of 2851 genes, 0.6%	0.223275
sensory organ development	4 out of 159 genes, 2.5%	44 out of 2851 genes, 1.5%	0.22816
regulation of multicellular organismal development	10 out of 159 genes, 6.3%	137 out of 2851 genes, 4.8%	0.230985
eye development	3 out of 159 genes, 1.9%	30 out of 2851 genes, 1.1%	0.23256
muscle contraction	3 out of 159 genes, 1.9%	30 out of 2851 genes, 1.1%	0.23256
monocarboxylic acid biosynthetic process	3 out of 159 genes, 1.9%	30 out of 2851 genes, 1.1%	0.23256
regulation of execution phase of apoptosis	3 out of 159 genes, 1.9%	30 out of 2851 genes, 1.1%	0.23256
regulation of multicellular organismal process	16 out of 159 genes, 10.1%	235 out of 2851 genes, 8.2%	0.233033
response to organic cyclic compound	7 out of 159 genes, 4.4%	90 out of 2851 genes, 3.2%	0.2339
regulation of RNA metabolic process	26 out of 159 genes, 16.4%	403 out of 2851 genes, 14.1%	0.235458
single-organism carbohydrate metabolic process	10 out of 159 genes, 6.3%	138 out of 2851 genes, 4.8%	0.237807
regulation of phosphate metabolic process	14 out of 159 genes, 8.8%	203 out of 2851 genes, 7.1%	0.238005
regulation of cell morphogenesis	4 out of 159 genes, 2.5%	45 out of 2851 genes, 1.6%	0.240404
protein complex biogenesis	12 out of 159 genes, 7.5%	171 out of 2851 genes, 6.0%	0.242113
virus-host interaction	7 out of 159 genes, 4.4%	91 out of 2851 genes, 3.2%	0.242404
adaptive immune response	2 out of 159 genes, 1.3%	17 out of 2851 genes, 0.6%	0.244368
nucleosome assembly	2 out of 159 genes, 1.3%	17 out of 2851 genes, 0.6%	0.244368
post-Golgi vesicle-mediated transport	2 out of 159 genes, 1.3%	17 out of 2851 genes, 0.6%	0.244368
cellular response to starvation	2 out of 159 genes, 1.3%	17 out of 2851 genes, 0.6%	0.244368
intracellular steroid hormone receptor signaling pathway	2 out of 159 genes, 1.3%	17 out of 2851 genes, 0.6%	0.244368
cell-substrate adhesion	2 out of 159 genes, 1.3%	17 out of 2851 genes, 0.6%	0.244368
regulation of Rho GTPase activity	2 out of 159 genes, 1.3%	17 out of 2851 genes, 0.6%	0.244368
positive regulation of mononuclear cell proliferation	2 out of 159 genes, 1.3%	17 out of 2851 genes, 0.6%	0.244368
negative regulation of cysteine-type endopeptidase activity involved in apoptotic process	2 out of 159 genes, 1.3%	17 out of 2851 genes, 0.6%	0.244368
male sex differentiation	2 out of 159 genes, 1.3%	17 out of 2851 genes, 0.6%	0.244368
embryonic organ morphogenesis	2 out of 159 genes, 1.3%	17 out of 2851 genes, 0.6%	0.244368
positive regulation of lymphocyte proliferation	2 out of 159 genes, 1.3%	17 out of 2851 genes, 0.6%	0.244368
negative regulation of cysteine-type endopeptidase activity	2 out of 159 genes, 1.3%	17 out of 2851 genes, 0.6%	0.244368
response to hormone stimulus	8 out of 159 genes, 5.0%	107 out of 2851 genes, 3.8%	0.244446
regulation of intracellular protein kinase cascade	9 out of 159 genes, 5.7%	123 out of 2851 genes, 4.3%	0.245062
regulation of cellular component movement	6 out of 159 genes, 3.8%	76 out of 2851 genes, 2.7%	0.247602
negative regulation of intracellular protein kinase cascade	3 out of 159 genes, 1.9%	31 out of 2851 genes, 1.1%	0.247749
regulation of phosphorus metabolic process	14 out of 159 genes, 8.8%	205 out of 2851 genes, 7.2%	0.249466
regulation of nucleobase-containing compound metabolic process	30 out of 159 genes, 18.9%	475 out of 2851 genes, 16.7%	0.25103
positive regulation of cellular process	35 out of 159 genes, 22.0%	561 out of 2851 genes, 19.7%	0.251457
regulation of peptidase activity	5 out of 159 genes, 3.1%	61 out of 2851 genes, 2.1%	0.251534
enzyme linked receptor protein signaling pathway	8 out of 159 genes, 5.0%	108 out of 2851 genes, 3.8%	0.252396
regulation of cellular localization	8 out of 159 genes, 5.0%	108 out of 2851 genes, 3.8%	0.252396
regulation of leukocyte activation	4 out of 159 genes, 2.5%	46 out of 2851 genes, 1.6%	0.252799
response to metal ion	4 out of 159 genes, 2.5%	46 out of 2851 genes, 1.6%	0.252799
regulation of Ras protein signal transduction	4 out of 159 genes, 2.5%	46 out of 2851 genes, 1.6%	0.252799
cellular response to organic substance	14 out of 159 genes, 8.8%	206 out of 2851 genes, 7.2%	0.255277
homeostatic process	13 out of 159 genes, 8.2%	191 out of 2851 genes, 6.7%	0.264389
regulation of purine nucleotide metabolic process	4 out of 159 genes, 2.5%	47 out of 2851 genes, 1.6%	0.265325
receptor-mediated endocytosis	2 out of 159 genes, 1.3%	18 out of 2851 genes, 0.6%	0.265538
plasma membrane organization	2 out of 159 genes, 1.3%	18 out of 2851 genes, 0.6%	0.265538
gonad development	2 out of 159 genes, 1.3%	18 out of 2851 genes, 0.6%	0.265538
regulation of hormone levels	2 out of 159 genes, 1.3%	18 out of 2851 genes, 0.6%	0.265538
lymphocyte differentiation	2 out of 159 genes, 1.3%	18 out of 2851 genes, 0.6%	0.265538
positive regulation of cell growth	2 out of 159 genes, 1.3%	18 out of 2851 genes, 0.6%	0.265538
negative regulation of protein complex disassembly	2 out of 159 genes, 1.3%	18 out of 2851 genes, 0.6%	0.265538
response to ethanol	2 out of 159 genes, 1.3%	18 out of 2851 genes, 0.6%	0.265538
positive regulation of secretion	2 out of 159 genes, 1.3%	18 out of 2851 genes, 0.6%	0.265538
positive regulation of leukocyte proliferation	2 out of 159 genes, 1.3%	18 out of 2851 genes, 0.6%	0.265538
negative regulation of protein serine/threonine kinase activity	2 out of 159 genes, 1.3%	18 out of 2851 genes, 0.6%	0.265538
negative regulation of protein depolymerization	2 out of 159 genes, 1.3%	18 out of 2851 genes, 0.6%	0.265538
macromolecular complex assembly	16 out of 159 genes, 10.1%	242 out of 2851 genes, 8.5%	0.270846
positive regulation of cellular biosynthetic process	13 out of 159 genes, 8.2%	193 out of 2851 genes, 6.8%	0.276803
negative regulation of phosphorus metabolic process	4 out of 159 genes, 2.5%	48 out of 2851 genes, 1.7%	0.277966
negative regulation of phosphate metabolic process	4 out of 159 genes, 2.5%	48 out of 2851 genes, 1.7%	0.277966
regulation of cell activation	4 out of 159 genes, 2.5%	48 out of 2851 genes, 1.7%	0.277966
muscle system process	3 out of 159 genes, 1.9%	33 out of 2851 genes, 1.2%	0.278542
G-protein coupled receptor signaling pathway	3 out of 159 genes, 1.9%	33 out of 2851 genes, 1.2%	0.278542
aging	3 out of 159 genes, 1.9%	33 out of 2851 genes, 1.2%	0.278542
cytokine-mediated signaling pathway	3 out of 159 genes, 1.9%	33 out of 2851 genes, 1.2%	0.278542
positive regulation of cell migration	3 out of 159 genes, 1.9%	33 out of 2851 genes, 1.2%	0.278542
regulation of protein stability	3 out of 159 genes, 1.9%	33 out of 2851 genes, 1.2%	0.278542
immune system process	17 out of 159 genes, 10.7%	261 out of 2851 genes, 9.2%	0.283021
regulation of cell migration	5 out of 159 genes, 3.1%	64 out of 2851 genes, 2.2%	0.284158
respiratory tube development	2 out of 159 genes, 1.3%	19 out of 2851 genes, 0.7%	0.28671
lung development	2 out of 159 genes, 1.3%	19 out of 2851 genes, 0.7%	0.28671
cellular response to nutrient levels	2 out of 159 genes, 1.3%	19 out of 2851 genes, 0.7%	0.28671
response to starvation	2 out of 159 genes, 1.3%	19 out of 2851 genes, 0.7%	0.28671
protein polymerization	2 out of 159 genes, 1.3%	19 out of 2851 genes, 0.7%	0.28671
respiratory system development	2 out of 159 genes, 1.3%	19 out of 2851 genes, 0.7%	0.28671
negative regulation of cellular response to growth factor stimulus	2 out of 159 genes, 1.3%	19 out of 2851 genes, 0.7%	0.28671
cellular response to chemical stimulus	17 out of 159 genes, 10.7%	262 out of 2851 genes, 9.2%	0.288515
cellular modified amino acid metabolic process	4 out of 159 genes, 2.5%	49 out of 2851 genes, 1.7%	0.290704
spermatogenesis	4 out of 159 genes, 2.5%	49 out of 2851 genes, 1.7%	0.290704
male gamete generation	4 out of 159 genes, 2.5%	49 out of 2851 genes, 1.7%	0.290704
response to endogenous stimulus	11 out of 159 genes, 6.9%	162 out of 2851 genes, 5.7%	0.291042
cell surface receptor signaling pathway	15 out of 159 genes, 9.4%	229 out of 2851 genes, 8.0%	0.292473
multi-organism reproductive process	12 out of 159 genes, 7.5%	179 out of 2851 genes, 6.3%	0.293739
positive regulation of nucleobase-containing compound metabolic process	12 out of 159 genes, 7.5%	179 out of 2851 genes, 6.3%	0.293739
lipid localization	3 out of 159 genes, 1.9%	34 out of 2851 genes, 1.2%	0.294084
regulation of lipid metabolic process	3 out of 159 genes, 1.9%	34 out of 2851 genes, 1.2%	0.294084
reproduction	19 out of 159 genes, 11.9%	297 out of 2851 genes, 10.4%	0.294578
cellular response to hormone stimulus	5 out of 159 genes, 3.1%	65 out of 2851 genes, 2.3%	0.295216
negative regulation of biological process	33 out of 159 genes, 20.8%	538 out of 2851 genes, 18.9%	0.296525
negative regulation of cellular process	31 out of 159 genes, 19.5%	505 out of 2851 genes, 17.7%	0.303427
regulation of cellular macromolecule biosynthetic process	27 out of 159 genes, 17.0%	436 out of 2851 genes, 15.3%	0.304079
interaction with host	7 out of 159 genes, 4.4%	98 out of 2851 genes, 3.4%	0.304375
negative regulation of immune system process	2 out of 159 genes, 1.3%	20 out of 2851 genes, 0.7%	0.30782
heart morphogenesis	2 out of 159 genes, 1.3%	20 out of 2851 genes, 0.7%	0.30782
glial cell differentiation	2 out of 159 genes, 1.3%	20 out of 2851 genes, 0.7%	0.30782
hexose biosynthetic process	2 out of 159 genes, 1.3%	20 out of 2851 genes, 0.7%	0.30782
protein-DNA complex assembly	2 out of 159 genes, 1.3%	20 out of 2851 genes, 0.7%	0.30782
positive regulation of locomotion	3 out of 159 genes, 1.9%	35 out of 2851 genes, 1.2%	0.309683
positive regulation of cell motility	3 out of 159 genes, 1.9%	35 out of 2851 genes, 1.2%	0.309683
small molecule biosynthetic process	8 out of 159 genes, 5.0%	115 out of 2851 genes, 4.0%	0.310116
response to chemical stimulus	27 out of 159 genes, 17.0%	438 out of 2851 genes, 15.4%	0.313113
positive regulation of biosynthetic process	13 out of 159 genes, 8.2%	199 out of 2851 genes, 7.0%	0.315139
sexual reproduction	6 out of 159 genes, 3.8%	83 out of 2851 genes, 2.9%	0.316175
multicellular organismal reproductive process	6 out of 159 genes, 3.8%	83 out of 2851 genes, 2.9%	0.316175
immune response	5 out of 159 genes, 3.1%	67 out of 2851 genes, 2.4%	0.317545
gamete generation	5 out of 159 genes, 3.1%	67 out of 2851 genes, 2.4%	0.317545
single-organism biosynthetic process	8 out of 159 genes, 5.0%	116 out of 2851 genes, 4.1%	0.318603
lymphocyte activation	3 out of 159 genes, 1.9%	36 out of 2851 genes, 1.3%	0.32531
regulation of T cell activation	3 out of 159 genes, 1.9%	36 out of 2851 genes, 1.3%	0.32531
positive regulation of sequence-specific DNA binding transcription factor activity	3 out of 159 genes, 1.9%	36 out of 2851 genes, 1.3%	0.32531
multicellular organism reproduction	6 out of 159 genes, 3.8%	84 out of 2851 genes, 2.9%	0.326245
negative regulation of catalytic activity	8 out of 159 genes, 5.0%	117 out of 2851 genes, 4.1%	0.327136
positive regulation of nitrogen compound metabolic process	12 out of 159 genes, 7.5%	184 out of 2851 genes, 6.5%	0.327555
cellular protein complex assembly	5 out of 159 genes, 3.1%	68 out of 2851 genes, 2.4%	0.328793
positive regulation of transport	5 out of 159 genes, 3.1%	68 out of 2851 genes, 2.4%	0.328793
pyridine nucleotide metabolic process	2 out of 159 genes, 1.3%	21 out of 2851 genes, 0.7%	0.328809
chromatin assembly	2 out of 159 genes, 1.3%	21 out of 2851 genes, 0.7%	0.328809
regulation of ion transmembrane transport	2 out of 159 genes, 1.3%	21 out of 2851 genes, 0.7%	0.328809
nicotinamide nucleotide metabolic process	2 out of 159 genes, 1.3%	21 out of 2851 genes, 0.7%	0.328809
rhythmic process	2 out of 159 genes, 1.3%	21 out of 2851 genes, 0.7%	0.328809
positive regulation of binding	2 out of 159 genes, 1.3%	21 out of 2851 genes, 0.7%	0.328809
reactive oxygen species metabolic process	2 out of 159 genes, 1.3%	21 out of 2851 genes, 0.7%	0.328809
regulation of protein depolymerization	2 out of 159 genes, 1.3%	21 out of 2851 genes, 0.7%	0.328809
ubiquitin-dependent protein catabolic process	7 out of 159 genes, 4.4%	101 out of 2851 genes, 3.5%	0.331923
protein complex assembly	11 out of 159 genes, 6.9%	168 out of 2851 genes, 5.9%	0.333616
regulation of locomotion	5 out of 159 genes, 3.1%	69 out of 2851 genes, 2.4%	0.340082
regulation of cell motility	5 out of 159 genes, 3.1%	69 out of 2851 genes, 2.4%	0.340082
regulation of cellular component organization	16 out of 159 genes, 10.1%	254 out of 2851 genes, 8.9%	0.340225
negative regulation of protein phosphorylation	3 out of 159 genes, 1.9%	37 out of 2851 genes, 1.3%	0.34094
ribonucleotide biosynthetic process	4 out of 159 genes, 2.5%	53 out of 2851 genes, 1.9%	0.342294
neurotrophin signaling pathway	4 out of 159 genes, 2.5%	53 out of 2851 genes, 1.9%	0.342294
ribonucleoside biosynthetic process	4 out of 159 genes, 2.5%	53 out of 2851 genes, 1.9%	0.342294
neurotrophin TRK receptor signaling pathway	4 out of 159 genes, 2.5%	53 out of 2851 genes, 1.9%	0.342294
regulation of transferase activity	8 out of 159 genes, 5.0%	119 out of 2851 genes, 4.2%	0.344323
negative regulation of cellular metabolic process	16 out of 159 genes, 10.1%	255 out of 2851 genes, 8.9%	0.346206
protein modification by small protein conjugation or removal	9 out of 159 genes, 5.7%	136 out of 2851 genes, 4.8%	0.34631
generation of precursor metabolites and energy	10 out of 159 genes, 6.3%	153 out of 2851 genes, 5.4%	0.347498
positive regulation of macromolecule biosynthetic process	12 out of 159 genes, 7.5%	187 out of 2851 genes, 6.6%	0.34827
cellular biogenic amine metabolic process	2 out of 159 genes, 1.3%	22 out of 2851 genes, 0.8%	0.349625
gliogenesis	2 out of 159 genes, 1.3%	22 out of 2851 genes, 0.8%	0.349625
response to hydrogen peroxide	2 out of 159 genes, 1.3%	22 out of 2851 genes, 0.8%	0.349625
cellular amine metabolic process	2 out of 159 genes, 1.3%	22 out of 2851 genes, 0.8%	0.349625
development of primary sexual characteristics	2 out of 159 genes, 1.3%	22 out of 2851 genes, 0.8%	0.349625
regulation of viral transcription	2 out of 159 genes, 1.3%	22 out of 2851 genes, 0.8%	0.349625
multicellular organismal homeostasis	2 out of 159 genes, 1.3%	22 out of 2851 genes, 0.8%	0.349625
modification-dependent protein catabolic process	7 out of 159 genes, 4.4%	103 out of 2851 genes, 3.6%	0.350501
defense response	5 out of 159 genes, 3.1%	70 out of 2851 genes, 2.5%	0.351403
Golgi vesicle transport	5 out of 159 genes, 3.1%	70 out of 2851 genes, 2.5%	0.351403
ribose phosphate biosynthetic process	4 out of 159 genes, 2.5%	54 out of 2851 genes, 1.9%	0.355272
negative regulation of phosphorylation	3 out of 159 genes, 1.9%	38 out of 2851 genes, 1.3%	0.356547
intracellular signal transduction	15 out of 159 genes, 9.4%	240 out of 2851 genes, 8.4%	0.359455
modification-dependent macromolecule catabolic process	7 out of 159 genes, 4.4%	104 out of 2851 genes, 3.6%	0.359837
regulation of cellular biosynthetic process	28 out of 159 genes, 17.6%	466 out of 2851 genes, 16.3%	0.362072
response to cytokine stimulus	4 out of 159 genes, 2.5%	55 out of 2851 genes, 1.9%	0.368251
cellular protein modification process	27 out of 159 genes, 17.0%	450 out of 2851 genes, 15.8%	0.369013
protein modification process	27 out of 159 genes, 17.0%	450 out of 2851 genes, 15.8%	0.369013
cellular response to extracellular stimulus	2 out of 159 genes, 1.3%	23 out of 2851 genes, 0.8%	0.370221
negative regulation of neuron apoptotic process	2 out of 159 genes, 1.3%	23 out of 2851 genes, 0.8%	0.370221
sulfur compound biosynthetic process	2 out of 159 genes, 1.3%	23 out of 2851 genes, 0.8%	0.370221
positive regulation of proteolysis	2 out of 159 genes, 1.3%	23 out of 2851 genes, 0.8%	0.370221
pyridine-containing compound metabolic process	2 out of 159 genes, 1.3%	23 out of 2851 genes, 0.8%	0.370221
negative regulation of neuron death	2 out of 159 genes, 1.3%	23 out of 2851 genes, 0.8%	0.370221
cell adhesion	5 out of 159 genes, 3.1%	72 out of 2851 genes, 2.5%	0.374099
biological adhesion	5 out of 159 genes, 3.1%	72 out of 2851 genes, 2.5%	0.374099
cellular macromolecular complex assembly	9 out of 159 genes, 5.7%	140 out of 2851 genes, 4.9%	0.378892
regulation of small GTPase mediated signal transduction	4 out of 159 genes, 2.5%	56 out of 2851 genes, 2.0%	0.381218
regulation of nitrogen compound metabolic process	30 out of 159 genes, 18.9%	506 out of 2851 genes, 17.7%	0.385047
negative regulation of developmental process	5 out of 159 genes, 3.1%	73 out of 2851 genes, 2.6%	0.385454
regulation of protein phosphorylation	9 out of 159 genes, 5.7%	141 out of 2851 genes, 4.9%	0.387086
energy reserve metabolic process	3 out of 159 genes, 1.9%	40 out of 2851 genes, 1.4%	0.387599
monovalent inorganic cation transport	3 out of 159 genes, 1.9%	40 out of 2851 genes, 1.4%	0.387599
regulation of membrane potential	3 out of 159 genes, 1.9%	40 out of 2851 genes, 1.4%	0.387599
regulation of lymphocyte activation	3 out of 159 genes, 1.9%	40 out of 2851 genes, 1.4%	0.387599
response to abiotic stimulus	8 out of 159 genes, 5.0%	124 out of 2851 genes, 4.3%	0.387779
regulation of macromolecule biosynthetic process	27 out of 159 genes, 17.0%	454 out of 2851 genes, 15.9%	0.388159
positive regulation of cellular catabolic process	2 out of 159 genes, 1.3%	24 out of 2851 genes, 0.8%	0.390558
regulation of transmembrane transport	2 out of 159 genes, 1.3%	24 out of 2851 genes, 0.8%	0.390558
regulation of protein complex disassembly	2 out of 159 genes, 1.3%	24 out of 2851 genes, 0.8%	0.390558
regulation of protein binding	2 out of 159 genes, 1.3%	24 out of 2851 genes, 0.8%	0.390558
regulation of gene expression	29 out of 159 genes, 18.2%	490 out of 2851 genes, 17.2%	0.392331
negative regulation of metabolic process	17 out of 159 genes, 10.7%	280 out of 2851 genes, 9.8%	0.39237
response to drug	4 out of 159 genes, 2.5%	57 out of 2851 genes, 2.0%	0.394159
macromolecule modification	28 out of 159 genes, 17.6%	473 out of 2851 genes, 16.6%	0.395049
regulation of biological process	76 out of 159 genes, 47.8%	1325 out of 2851 genes, 46.5%	0.395854
alpha-amino acid metabolic process	5 out of 159 genes, 3.1%	74 out of 2851 genes, 2.6%	0.396801
positive regulation of hydrolase activity	6 out of 159 genes, 3.8%	91 out of 2851 genes, 3.2%	0.397587
regulation of biosynthetic process	28 out of 159 genes, 17.6%	474 out of 2851 genes, 16.6%	0.399805
negative regulation of macromolecule metabolic process	16 out of 159 genes, 10.1%	264 out of 2851 genes, 9.3%	0.400921
response to topologically incorrect protein	3 out of 159 genes, 1.9%	41 out of 2851 genes, 1.4%	0.403001
cellular amide metabolic process	3 out of 159 genes, 1.9%	41 out of 2851 genes, 1.4%	0.403001
regulation of protein transport	3 out of 159 genes, 1.9%	41 out of 2851 genes, 1.4%	0.403001
cellular response to cytokine stimulus	3 out of 159 genes, 1.9%	41 out of 2851 genes, 1.4%	0.403001
peptidyl-amino acid modification	8 out of 159 genes, 5.0%	126 out of 2851 genes, 4.4%	0.405263
oxidation-reduction process	14 out of 159 genes, 8.8%	230 out of 2851 genes, 8.1%	0.406199
regulation of protein kinase activity	7 out of 159 genes, 4.4%	109 out of 2851 genes, 3.8%	0.406754
carbohydrate metabolic process	11 out of 159 genes, 6.9%	178 out of 2851 genes, 6.2%	0.406951
regulation of anatomical structure morphogenesis	5 out of 159 genes, 3.1%	75 out of 2851 genes, 2.6%	0.408131
response to other organism	5 out of 159 genes, 3.1%	75 out of 2851 genes, 2.6%	0.408131
glycolysis	2 out of 159 genes, 1.3%	25 out of 2851 genes, 0.9%	0.410601
transcription initiation from RNA polymerase II promoter	2 out of 159 genes, 1.3%	25 out of 2851 genes, 0.9%	0.410601
ATP biosynthetic process	2 out of 159 genes, 1.3%	25 out of 2851 genes, 0.9%	0.410601
tRNA processing	2 out of 159 genes, 1.3%	25 out of 2851 genes, 0.9%	0.410601
negative regulation of cell migration	2 out of 159 genes, 1.3%	25 out of 2851 genes, 0.9%	0.410601
camera-type eye development	2 out of 159 genes, 1.3%	25 out of 2851 genes, 0.9%	0.410601
positive regulation of multi-organism process	2 out of 159 genes, 1.3%	25 out of 2851 genes, 0.9%	0.410601
positive regulation of viral reproduction	2 out of 159 genes, 1.3%	25 out of 2851 genes, 0.9%	0.410601
protein oligomerization	5 out of 159 genes, 3.1%	76 out of 2851 genes, 2.7%	0.419436
regulation of cytoskeleton organization	5 out of 159 genes, 3.1%	76 out of 2851 genes, 2.7%	0.419436
proteolysis involved in cellular protein catabolic process	7 out of 159 genes, 4.4%	111 out of 2851 genes, 3.9%	0.425531
transmembrane receptor protein tyrosine kinase signaling pathway	6 out of 159 genes, 3.8%	94 out of 2851 genes, 3.3%	0.428224
oxidoreduction coenzyme metabolic process	2 out of 159 genes, 1.3%	26 out of 2851 genes, 0.9%	0.43032
hydrogen transport	2 out of 159 genes, 1.3%	26 out of 2851 genes, 0.9%	0.43032
epidermal growth factor receptor signaling pathway	2 out of 159 genes, 1.3%	26 out of 2851 genes, 0.9%	0.43032
proton transport	2 out of 159 genes, 1.3%	26 out of 2851 genes, 0.9%	0.43032
negative regulation of protein complex assembly	2 out of 159 genes, 1.3%	26 out of 2851 genes, 0.9%	0.43032
cellular response to oxidative stress	2 out of 159 genes, 1.3%	26 out of 2851 genes, 0.9%	0.43032
nucleosome organization	2 out of 159 genes, 1.3%	26 out of 2851 genes, 0.9%	0.43032
ERBB signaling pathway	2 out of 159 genes, 1.3%	26 out of 2851 genes, 0.9%	0.43032
negative regulation of cell motility	2 out of 159 genes, 1.3%	26 out of 2851 genes, 0.9%	0.43032
small molecule catabolic process	5 out of 159 genes, 3.1%	77 out of 2851 genes, 2.7%	0.430707
single-organism catabolic process	5 out of 159 genes, 3.1%	77 out of 2851 genes, 2.7%	0.430707
microtubule-based movement	3 out of 159 genes, 1.9%	43 out of 2851 genes, 1.5%	0.43346
ion transmembrane transport	3 out of 159 genes, 1.9%	43 out of 2851 genes, 1.5%	0.43346
cellular protein catabolic process	7 out of 159 genes, 4.4%	112 out of 2851 genes, 3.9%	0.434901
regulation of cellular metabolic process	41 out of 159 genes, 25.8%	713 out of 2851 genes, 25.0%	0.439454
response to biotic stimulus	5 out of 159 genes, 3.1%	78 out of 2851 genes, 2.7%	0.441935
organic acid biosynthetic process	5 out of 159 genes, 3.1%	78 out of 2851 genes, 2.7%	0.441935
carboxylic acid biosynthetic process	5 out of 159 genes, 3.1%	78 out of 2851 genes, 2.7%	0.441935
regulation of protein serine/threonine kinase activity	4 out of 159 genes, 2.5%	61 out of 2851 genes, 2.1%	0.445415
positive regulation of molecular function	14 out of 159 genes, 8.8%	236 out of 2851 genes, 8.3%	0.445681
multi-organism process	17 out of 159 genes, 10.7%	289 out of 2851 genes, 10.1%	0.446267
regulation of proteolysis	3 out of 159 genes, 1.9%	44 out of 2851 genes, 1.5%	0.448482
leukocyte differentiation	2 out of 159 genes, 1.3%	27 out of 2851 genes, 0.9%	0.449687
negative regulation of locomotion	2 out of 159 genes, 1.3%	27 out of 2851 genes, 0.9%	0.449687
regulation of JNK cascade	2 out of 159 genes, 1.3%	27 out of 2851 genes, 0.9%	0.449687
negative regulation of cellular component movement	2 out of 159 genes, 1.3%	27 out of 2851 genes, 0.9%	0.449687
positive regulation of cytoskeleton organization	2 out of 159 genes, 1.3%	27 out of 2851 genes, 0.9%	0.449687
regulation of cellular response to growth factor stimulus	2 out of 159 genes, 1.3%	27 out of 2851 genes, 0.9%	0.449687
monocarboxylic acid metabolic process	5 out of 159 genes, 3.1%	79 out of 2851 genes, 2.8%	0.453114
response to organic nitrogen	7 out of 159 genes, 4.4%	114 out of 2851 genes, 4.0%	0.453579
regulation of kinase activity	7 out of 159 genes, 4.4%	114 out of 2851 genes, 4.0%	0.453579
negative regulation of cell differentiation	4 out of 159 genes, 2.5%	62 out of 2851 genes, 2.2%	0.458043
regulation of phosphorylation	9 out of 159 genes, 5.7%	150 out of 2851 genes, 5.3%	0.460947
regulation of cell adhesion	3 out of 159 genes, 1.9%	45 out of 2851 genes, 1.6%	0.463345
purine nucleoside biosynthetic process	3 out of 159 genes, 1.9%	45 out of 2851 genes, 1.6%	0.463345
purine ribonucleoside biosynthetic process	3 out of 159 genes, 1.9%	45 out of 2851 genes, 1.6%	0.463345
regulation of neurogenesis	3 out of 159 genes, 1.9%	45 out of 2851 genes, 1.6%	0.463345
ncRNA processing	5 out of 159 genes, 3.1%	80 out of 2851 genes, 2.8%	0.464234
regulation of localization	14 out of 159 genes, 8.8%	239 out of 2851 genes, 8.4%	0.465411
circulatory system process	2 out of 159 genes, 1.3%	28 out of 2851 genes, 1.0%	0.468681
sex differentiation	2 out of 159 genes, 1.3%	28 out of 2851 genes, 1.0%	0.468681
blood circulation	2 out of 159 genes, 1.3%	28 out of 2851 genes, 1.0%	0.468681
positive regulation of T cell activation	2 out of 159 genes, 1.3%	28 out of 2851 genes, 1.0%	0.468681
protein ubiquitination	6 out of 159 genes, 3.8%	98 out of 2851 genes, 3.4%	0.468699
organonitrogen compound biosynthetic process	9 out of 159 genes, 5.7%	151 out of 2851 genes, 5.3%	0.469103
organonitrogen compound metabolic process	25 out of 159 genes, 15.7%	436 out of 2851 genes, 15.3%	0.474027
organ morphogenesis	5 out of 159 genes, 3.1%	81 out of 2851 genes, 2.8%	0.475288
purine ribonucleotide biosynthetic process	3 out of 159 genes, 1.9%	46 out of 2851 genes, 1.6%	0.478034
carbohydrate biosynthetic process	3 out of 159 genes, 1.9%	46 out of 2851 genes, 1.6%	0.478034
regulation of nervous system development	3 out of 159 genes, 1.9%	46 out of 2851 genes, 1.6%	0.478034
positive regulation of cell proliferation	6 out of 159 genes, 3.8%	99 out of 2851 genes, 3.5%	0.478712
small GTPase mediated signal transduction	5 out of 159 genes, 3.1%	82 out of 2851 genes, 2.9%	0.486271
nucleotide biosynthetic process	5 out of 159 genes, 3.1%	82 out of 2851 genes, 2.9%	0.486271
nucleoside phosphate biosynthetic process	5 out of 159 genes, 3.1%	82 out of 2851 genes, 2.9%	0.486271
chromatin assembly or disassembly	2 out of 159 genes, 1.3%	29 out of 2851 genes, 1.0%	0.487283
lipid transport	2 out of 159 genes, 1.3%	29 out of 2851 genes, 1.0%	0.487283
pattern specification process	2 out of 159 genes, 1.3%	29 out of 2851 genes, 1.0%	0.487283
regulation of metal ion transport	2 out of 159 genes, 1.3%	29 out of 2851 genes, 1.0%	0.487283
cell junction assembly	2 out of 159 genes, 1.3%	29 out of 2851 genes, 1.0%	0.487283
negative regulation of cytoskeleton organization	2 out of 159 genes, 1.3%	29 out of 2851 genes, 1.0%	0.487283
cellular response to external stimulus	2 out of 159 genes, 1.3%	29 out of 2851 genes, 1.0%	0.487283
protein-DNA complex subunit organization	2 out of 159 genes, 1.3%	29 out of 2851 genes, 1.0%	0.487283
regulation of primary metabolic process	39 out of 159 genes, 24.5%	690 out of 2851 genes, 24.2%	0.492744
protein polyubiquitination	4 out of 159 genes, 2.5%	65 out of 2851 genes, 2.3%	0.495318
fatty acid metabolic process	4 out of 159 genes, 2.5%	65 out of 2851 genes, 2.3%	0.495318
organic acid catabolic process	4 out of 159 genes, 2.5%	65 out of 2851 genes, 2.3%	0.495318
carboxylic acid catabolic process	4 out of 159 genes, 2.5%	65 out of 2851 genes, 2.3%	0.495318
small molecule metabolic process	33 out of 159 genes, 20.8%	584 out of 2851 genes, 20.5%	0.498529
signaling	31 out of 159 genes, 19.5%	549 out of 2851 genes, 19.3%	0.502158
single organism signaling	31 out of 159 genes, 19.5%	549 out of 2851 genes, 19.3%	0.502158
cell communication	32 out of 159 genes, 20.1%	567 out of 2851 genes, 19.9%	0.502601
nucleoside phosphate metabolic process	14 out of 159 genes, 8.8%	245 out of 2851 genes, 8.6%	0.504618
nucleotide metabolic process	14 out of 159 genes, 8.8%	245 out of 2851 genes, 8.6%	0.504618
DNA packaging	2 out of 159 genes, 1.3%	30 out of 2851 genes, 1.1%	0.505477
negative regulation of protein kinase activity	2 out of 159 genes, 1.3%	30 out of 2851 genes, 1.1%	0.505477
epithelial cell differentiation	2 out of 159 genes, 1.3%	30 out of 2851 genes, 1.1%	0.505477
organelle assembly	2 out of 159 genes, 1.3%	30 out of 2851 genes, 1.1%	0.505477
response to peptide hormone stimulus	4 out of 159 genes, 2.5%	66 out of 2851 genes, 2.3%	0.507509
actin filament-based process	5 out of 159 genes, 3.1%	84 out of 2851 genes, 2.9%	0.507993
regulation of protein modification process	12 out of 159 genes, 7.5%	210 out of 2851 genes, 7.4%	0.510474
carboxylic acid metabolic process	13 out of 159 genes, 8.2%	228 out of 2851 genes, 8.0%	0.510789
cellular response to stress	14 out of 159 genes, 8.8%	246 out of 2851 genes, 8.6%	0.5111
protein catabolic process	7 out of 159 genes, 4.4%	121 out of 2851 genes, 4.2%	0.517821
signal transduction	28 out of 159 genes, 17.6%	499 out of 2851 genes, 17.5%	0.519921
tRNA aminoacylation for protein translation	2 out of 159 genes, 1.3%	31 out of 2851 genes, 1.1%	0.523252
regulation of Wnt receptor signaling pathway	2 out of 159 genes, 1.3%	31 out of 2851 genes, 1.1%	0.523252
regulation of neuron apoptotic process	2 out of 159 genes, 1.3%	31 out of 2851 genes, 1.1%	0.523252
reproductive structure development	2 out of 159 genes, 1.3%	31 out of 2851 genes, 1.1%	0.523252
gland development	2 out of 159 genes, 1.3%	31 out of 2851 genes, 1.1%	0.523252
reproductive system development	2 out of 159 genes, 1.3%	31 out of 2851 genes, 1.1%	0.523252
positive regulation of metabolic process	20 out of 159 genes, 12.6%	357 out of 2851 genes, 12.5%	0.529354
response to peptide	4 out of 159 genes, 2.5%	68 out of 2851 genes, 2.4%	0.531494
response to stimulus	54 out of 159 genes, 34.0%	969 out of 2851 genes, 34.0%	0.533887
purine nucleotide biosynthetic process	3 out of 159 genes, 1.9%	50 out of 2851 genes, 1.8%	0.534815
metal ion transport	3 out of 159 genes, 1.9%	50 out of 2851 genes, 1.8%	0.534815
response to nitrogen compound	7 out of 159 genes, 4.4%	123 out of 2851 genes, 4.3%	0.535714
chromatin organization	6 out of 159 genes, 3.8%	105 out of 2851 genes, 3.7%	0.537484
anatomical structure formation involved in morphogenesis	6 out of 159 genes, 3.8%	105 out of 2851 genes, 3.7%	0.537484
angiogenesis	2 out of 159 genes, 1.3%	32 out of 2851 genes, 1.1%	0.540596
regulation of homeostatic process	2 out of 159 genes, 1.3%	32 out of 2851 genes, 1.1%	0.540596
negative regulation of kinase activity	2 out of 159 genes, 1.3%	32 out of 2851 genes, 1.1%	0.540596
amino acid activation	2 out of 159 genes, 1.3%	32 out of 2851 genes, 1.1%	0.540596
tRNA aminoacylation	2 out of 159 genes, 1.3%	32 out of 2851 genes, 1.1%	0.540596
regulation of epithelial cell proliferation	2 out of 159 genes, 1.3%	32 out of 2851 genes, 1.1%	0.540596
regulation of viral reproduction	2 out of 159 genes, 1.3%	32 out of 2851 genes, 1.1%	0.540596
positive regulation of lymphocyte activation	2 out of 159 genes, 1.3%	32 out of 2851 genes, 1.1%	0.540596
regulation of neuron death	2 out of 159 genes, 1.3%	32 out of 2851 genes, 1.1%	0.540596
alpha-amino acid biosynthetic process	2 out of 159 genes, 1.3%	32 out of 2851 genes, 1.1%	0.540596
immune system development	4 out of 159 genes, 2.5%	69 out of 2851 genes, 2.4%	0.543273
rRNA processing	3 out of 159 genes, 1.9%	51 out of 2851 genes, 1.8%	0.548466
rRNA metabolic process	3 out of 159 genes, 1.9%	51 out of 2851 genes, 1.8%	0.548466
regulation of establishment of protein localization	3 out of 159 genes, 1.9%	51 out of 2851 genes, 1.8%	0.548466
cellular ion homeostasis	5 out of 159 genes, 3.1%	88 out of 2851 genes, 3.1%	0.550298
regulation of cell differentiation	8 out of 159 genes, 5.0%	143 out of 2851 genes, 5.0%	0.55091
transmission of nerve impulse	4 out of 159 genes, 2.5%	70 out of 2851 genes, 2.5%	0.554902
response to reactive oxygen species	2 out of 159 genes, 1.3%	33 out of 2851 genes, 1.2%	0.557503
DNA-dependent transcription, initiation	2 out of 159 genes, 1.3%	33 out of 2851 genes, 1.2%	0.557503
cell-cell adhesion	2 out of 159 genes, 1.3%	33 out of 2851 genes, 1.2%	0.557503
response to nutrient levels	2 out of 159 genes, 1.3%	33 out of 2851 genes, 1.2%	0.557503
regulation of stress-activated MAPK cascade	2 out of 159 genes, 1.3%	33 out of 2851 genes, 1.2%	0.557503
protein import	3 out of 159 genes, 1.9%	52 out of 2851 genes, 1.8%	0.561882
multicellular organismal signaling	4 out of 159 genes, 2.5%	71 out of 2851 genes, 2.5%	0.566374
oxoacid metabolic process	13 out of 159 genes, 8.2%	237 out of 2851 genes, 8.3%	0.570027
cellular chemical homeostasis	5 out of 159 genes, 3.1%	90 out of 2851 genes, 3.2%	0.570797
positive regulation of I-kappaB kinase/NF-kappaB cascade	2 out of 159 genes, 1.3%	34 out of 2851 genes, 1.2%	0.573966
negative regulation of transferase activity	2 out of 159 genes, 1.3%	34 out of 2851 genes, 1.2%	0.573966
anatomical structure homeostasis	2 out of 159 genes, 1.3%	34 out of 2851 genes, 1.2%	0.573966
regulation of stress-activated protein kinase signaling cascade	2 out of 159 genes, 1.3%	34 out of 2851 genes, 1.2%	0.573966
cellular response to peptide hormone stimulus	3 out of 159 genes, 1.9%	53 out of 2851 genes, 1.9%	0.575058
cellular response to peptide	3 out of 159 genes, 1.9%	53 out of 2851 genes, 1.9%	0.575058
lipid biosynthetic process	6 out of 159 genes, 3.8%	109 out of 2851 genes, 3.8%	0.575094
cell-cell signaling	4 out of 159 genes, 2.5%	72 out of 2851 genes, 2.5%	0.577684
actin cytoskeleton organization	4 out of 159 genes, 2.5%	72 out of 2851 genes, 2.5%	0.577684
positive regulation of apoptotic process	4 out of 159 genes, 2.5%	72 out of 2851 genes, 2.5%	0.577684
microtubule-based process	5 out of 159 genes, 3.1%	91 out of 2851 genes, 3.2%	0.580867
protein modification by small protein conjugation	6 out of 159 genes, 3.8%	110 out of 2851 genes, 3.9%	0.584264
cellular process	137 out of 159 genes, 86.2%	2462 out of 2851 genes, 86.4%	0.58555
blood vessel development	3 out of 159 genes, 1.9%	54 out of 2851 genes, 1.9%	0.587986
synaptic transmission	3 out of 159 genes, 1.9%	54 out of 2851 genes, 1.9%	0.587986
hemopoiesis	3 out of 159 genes, 1.9%	54 out of 2851 genes, 1.9%	0.587986
positive regulation of intracellular protein kinase cascade	4 out of 159 genes, 2.5%	73 out of 2851 genes, 2.6%	0.588828
positive regulation of programmed cell death	4 out of 159 genes, 2.5%	73 out of 2851 genes, 2.6%	0.588828
organic acid metabolic process	13 out of 159 genes, 8.2%	240 out of 2851 genes, 8.4%	0.589188
positive regulation of leukocyte activation	2 out of 159 genes, 1.3%	35 out of 2851 genes, 1.2%	0.589983
sensory perception	2 out of 159 genes, 1.3%	35 out of 2851 genes, 1.2%	0.589983
DNA damage response, signal transduction by p53 class mediator	2 out of 159 genes, 1.3%	35 out of 2851 genes, 1.2%	0.589983
activation of protein kinase activity	2 out of 159 genes, 1.3%	35 out of 2851 genes, 1.2%	0.589983
energy derivation by oxidation of organic compounds	5 out of 159 genes, 3.1%	92 out of 2851 genes, 3.2%	0.590813
response to stress	25 out of 159 genes, 15.7%	460 out of 2851 genes, 16.1%	0.592856
multicellular organismal process	39 out of 159 genes, 24.5%	715 out of 2851 genes, 25.1%	0.597077
ribose phosphate metabolic process	10 out of 159 genes, 6.3%	186 out of 2851 genes, 6.5%	0.598059
positive regulation of cell death	4 out of 159 genes, 2.5%	74 out of 2851 genes, 2.6%	0.599801
tRNA metabolic process	3 out of 159 genes, 1.9%	55 out of 2851 genes, 1.9%	0.600663
purine-containing compound biosynthetic process	3 out of 159 genes, 1.9%	55 out of 2851 genes, 1.9%	0.600663
regulation of biological quality	22 out of 159 genes, 13.8%	407 out of 2851 genes, 14.3%	0.601164
organophosphate metabolic process	17 out of 159 genes, 10.7%	316 out of 2851 genes, 11.1%	0.604101
protein import into nucleus	2 out of 159 genes, 1.3%	36 out of 2851 genes, 1.3%	0.605552
forebrain development	2 out of 159 genes, 1.3%	36 out of 2851 genes, 1.3%	0.605552
protein targeting to nucleus	2 out of 159 genes, 1.3%	36 out of 2851 genes, 1.3%	0.605552
positive regulation of cell activation	2 out of 159 genes, 1.3%	36 out of 2851 genes, 1.3%	0.605552
biological regulation	77 out of 159 genes, 48.4%	1402 out of 2851 genes, 49.2%	0.608459
transcription, DNA-dependent	5 out of 159 genes, 3.1%	94 out of 2851 genes, 3.3%	0.610316
nucleobase-containing small molecule metabolic process	14 out of 159 genes, 8.8%	262 out of 2851 genes, 9.2%	0.611207
organophosphate biosynthetic process	7 out of 159 genes, 4.4%	132 out of 2851 genes, 4.6%	0.612659
positive regulation of cell differentiation	3 out of 159 genes, 1.9%	56 out of 2851 genes, 2.0%	0.613085
hematopoietic or lymphoid organ development	3 out of 159 genes, 1.9%	56 out of 2851 genes, 2.0%	0.613085
regulation of cell development	3 out of 159 genes, 1.9%	56 out of 2851 genes, 2.0%	0.613085
cellular component organization or biogenesis	49 out of 159 genes, 30.8%	900 out of 2851 genes, 31.6%	0.613456
DNA recombination	2 out of 159 genes, 1.3%	37 out of 2851 genes, 1.3%	0.620673
nuclear import	2 out of 159 genes, 1.3%	37 out of 2851 genes, 1.3%	0.620673
ribosome biogenesis	4 out of 159 genes, 2.5%	76 out of 2851 genes, 2.7%	0.621219
regulation of transport	9 out of 159 genes, 5.7%	171 out of 2851 genes, 6.0%	0.623891
vasculature development	3 out of 159 genes, 1.9%	57 out of 2851 genes, 2.0%	0.625247
regulation of endopeptidase activity	3 out of 159 genes, 1.9%	57 out of 2851 genes, 2.0%	0.625247
carbohydrate derivative biosynthetic process	7 out of 159 genes, 4.4%	134 out of 2851 genes, 4.7%	0.628831
embryo development	8 out of 159 genes, 5.0%	153 out of 2851 genes, 5.4%	0.629722
primary metabolic process	93 out of 159 genes, 58.5%	1694 out of 2851 genes, 59.4%	0.630103
central nervous system development	4 out of 159 genes, 2.5%	77 out of 2851 genes, 2.7%	0.631658
response to extracellular stimulus	2 out of 159 genes, 1.3%	38 out of 2851 genes, 1.3%	0.635347
cell junction organization	2 out of 159 genes, 1.3%	38 out of 2851 genes, 1.3%	0.635347
signal transduction in response to DNA damage	2 out of 159 genes, 1.3%	38 out of 2851 genes, 1.3%	0.635347
vesicle-mediated transport	12 out of 159 genes, 7.5%	229 out of 2851 genes, 8.0%	0.636389
transcription from RNA polymerase II promoter	3 out of 159 genes, 1.9%	58 out of 2851 genes, 2.0%	0.637148
mitochondrion organization	4 out of 159 genes, 2.5%	78 out of 2851 genes, 2.7%	0.641914
positive regulation of transferase activity	4 out of 159 genes, 2.5%	78 out of 2851 genes, 2.7%	0.641914
locomotion	7 out of 159 genes, 4.4%	136 out of 2851 genes, 4.8%	0.644627
ion homeostasis	5 out of 159 genes, 3.1%	98 out of 2851 genes, 3.4%	0.647687
response to unfolded protein	2 out of 159 genes, 1.3%	39 out of 2851 genes, 1.4%	0.649576
platelet activation	2 out of 159 genes, 1.3%	39 out of 2851 genes, 1.4%	0.649576
regulation of ion transport	2 out of 159 genes, 1.3%	39 out of 2851 genes, 1.4%	0.649576
embryonic organ development	2 out of 159 genes, 1.3%	39 out of 2851 genes, 1.4%	0.649576
positive regulation of macromolecule metabolic process	18 out of 159 genes, 11.3%	343 out of 2851 genes, 12.0%	0.649713
regulation of cellular process	67 out of 159 genes, 42.1%	1236 out of 2851 genes, 43.4%	0.654524
positive regulation of cellular metabolic process	18 out of 159 genes, 11.3%	344 out of 2851 genes, 12.1%	0.654822
apoptotic process	7 out of 159 genes, 4.4%	138 out of 2851 genes, 4.8%	0.660034
brain development	3 out of 159 genes, 1.9%	60 out of 2851 genes, 2.1%	0.660159
cofactor biosynthetic process	2 out of 159 genes, 1.3%	40 out of 2851 genes, 1.4%	0.663364
positive regulation of catalytic activity	10 out of 159 genes, 6.3%	196 out of 2851 genes, 6.9%	0.665618
cell death	8 out of 159 genes, 5.0%	158 out of 2851 genes, 5.5%	0.666225
macromolecule metabolic process	68 out of 159 genes, 42.8%	1258 out of 2851 genes, 44.1%	0.66803
negative regulation of cellular component organization	4 out of 159 genes, 2.5%	81 out of 2851 genes, 2.8%	0.671557
death	8 out of 159 genes, 5.0%	159 out of 2851 genes, 5.6%	0.673267
exocytosis	2 out of 159 genes, 1.3%	41 out of 2851 genes, 1.4%	0.676716
regulation of cell projection organization	2 out of 159 genes, 1.3%	41 out of 2851 genes, 1.4%	0.676716
DNA conformation change	2 out of 159 genes, 1.3%	41 out of 2851 genes, 1.4%	0.676716
signal transduction by p53 class mediator	2 out of 159 genes, 1.3%	41 out of 2851 genes, 1.4%	0.676716
ncRNA metabolic process	6 out of 159 genes, 3.8%	121 out of 2851 genes, 4.2%	0.678005
cation transport	4 out of 159 genes, 2.5%	82 out of 2851 genes, 2.9%	0.681059
response to oxidative stress	3 out of 159 genes, 1.9%	62 out of 2851 genes, 2.2%	0.682108
histone modification	3 out of 159 genes, 1.9%	62 out of 2851 genes, 2.2%	0.682108
regulation of cellular response to stress	3 out of 159 genes, 1.9%	62 out of 2851 genes, 2.2%	0.682108
programmed cell death	7 out of 159 genes, 4.4%	141 out of 2851 genes, 4.9%	0.682388
transmembrane transport	5 out of 159 genes, 3.1%	102 out of 2851 genes, 3.6%	0.682759
cytoskeleton organization	7 out of 159 genes, 4.4%	142 out of 2851 genes, 5.0%	0.689633
response to hypoxia	2 out of 159 genes, 1.3%	42 out of 2851 genes, 1.5%	0.689637
dephosphorylation	2 out of 159 genes, 1.3%	42 out of 2851 genes, 1.5%	0.689637
response to decreased oxygen levels	2 out of 159 genes, 1.3%	42 out of 2851 genes, 1.5%	0.689637
regulation of reproductive process	2 out of 159 genes, 1.3%	42 out of 2851 genes, 1.5%	0.689637
cellular component organization	45 out of 159 genes, 28.3%	849 out of 2851 genes, 29.8%	0.691544
covalent chromatin modification	3 out of 159 genes, 1.9%	63 out of 2851 genes, 2.2%	0.692685
secretion	3 out of 159 genes, 1.9%	63 out of 2851 genes, 2.2%	0.692685
cellular component movement	8 out of 159 genes, 5.0%	162 out of 2851 genes, 5.7%	0.693857
viral reproductive process	8 out of 159 genes, 5.0%	162 out of 2851 genes, 5.7%	0.693857
cell projection morphogenesis	4 out of 159 genes, 2.5%	84 out of 2851 genes, 2.9%	0.699488
cellular response to stimulus	36 out of 159 genes, 22.6%	687 out of 2851 genes, 24.1%	0.70065
regulation of macromolecule metabolic process	36 out of 159 genes, 22.6%	687 out of 2851 genes, 24.1%	0.70065
DNA damage checkpoint	2 out of 159 genes, 1.3%	43 out of 2851 genes, 1.5%	0.702134
protein glycosylation	2 out of 159 genes, 1.3%	43 out of 2851 genes, 1.5%	0.702134
DNA integrity checkpoint	2 out of 159 genes, 1.3%	43 out of 2851 genes, 1.5%	0.702134
positive regulation of MAPK cascade	2 out of 159 genes, 1.3%	43 out of 2851 genes, 1.5%	0.702134
macromolecule glycosylation	2 out of 159 genes, 1.3%	43 out of 2851 genes, 1.5%	0.702134
blood vessel morphogenesis	2 out of 159 genes, 1.3%	43 out of 2851 genes, 1.5%	0.702134
response to oxygen levels	2 out of 159 genes, 1.3%	43 out of 2851 genes, 1.5%	0.702134
chromosome organization	7 out of 159 genes, 4.4%	144 out of 2851 genes, 5.1%	0.703807
organic substance metabolic process	94 out of 159 genes, 59.1%	1734 out of 2851 genes, 60.8%	0.705227
regulation of apoptotic process	11 out of 159 genes, 6.9%	222 out of 2851 genes, 7.8%	0.707584
regulation of programmed cell death	11 out of 159 genes, 6.9%	222 out of 2851 genes, 7.8%	0.707584
negative regulation of apoptotic process	4 out of 159 genes, 2.5%	85 out of 2851 genes, 3.0%	0.708415
regulation of body fluid levels	4 out of 159 genes, 2.5%	85 out of 2851 genes, 3.0%	0.708415
single-organism process	96 out of 159 genes, 60.4%	1771 out of 2851 genes, 62.1%	0.710193
ribonucleotide metabolic process	9 out of 159 genes, 5.7%	184 out of 2851 genes, 6.5%	0.710827
glycosylation	2 out of 159 genes, 1.3%	44 out of 2851 genes, 1.5%	0.714212
negative regulation of programmed cell death	4 out of 159 genes, 2.5%	86 out of 2851 genes, 3.0%	0.71715
nitrogen compound metabolic process	52 out of 159 genes, 32.7%	985 out of 2851 genes, 34.5%	0.720359
organic cyclic compound biosynthetic process	15 out of 159 genes, 9.4%	301 out of 2851 genes, 10.6%	0.721446
proteasomal protein catabolic process	3 out of 159 genes, 1.9%	66 out of 2851 genes, 2.3%	0.722833
regulation of protein localization	3 out of 159 genes, 1.9%	66 out of 2851 genes, 2.3%	0.722833
proteasomal ubiquitin-dependent protein catabolic process	3 out of 159 genes, 1.9%	66 out of 2851 genes, 2.3%	0.722833
single-organism metabolic process	39 out of 159 genes, 24.5%	749 out of 2851 genes, 26.3%	0.725147
cell proliferation	4 out of 159 genes, 2.5%	87 out of 2851 genes, 3.1%	0.725693
cellular amino acid biosynthetic process	2 out of 159 genes, 1.3%	45 out of 2851 genes, 1.6%	0.725881
positive regulation of organelle organization	2 out of 159 genes, 1.3%	45 out of 2851 genes, 1.6%	0.725881
regulation of cysteine-type endopeptidase activity involved in apoptotic process	2 out of 159 genes, 1.3%	45 out of 2851 genes, 1.6%	0.725881
regulation of DNA metabolic process	2 out of 159 genes, 1.3%	45 out of 2851 genes, 1.6%	0.725881
regulation of cysteine-type endopeptidase activity	2 out of 159 genes, 1.3%	45 out of 2851 genes, 1.6%	0.725881
carbohydrate derivative metabolic process	15 out of 159 genes, 9.4%	303 out of 2851 genes, 10.6%	0.731095
embryonic morphogenesis	3 out of 159 genes, 1.9%	67 out of 2851 genes, 2.4%	0.732361
protein localization to nucleus	2 out of 159 genes, 1.3%	46 out of 2851 genes, 1.6%	0.737146
regulation of I-kappaB kinase/NF-kappaB cascade	2 out of 159 genes, 1.3%	46 out of 2851 genes, 1.6%	0.737146
regulation of cell death	11 out of 159 genes, 6.9%	228 out of 2851 genes, 8.0%	0.74059
cellular response to organic nitrogen	3 out of 159 genes, 1.9%	68 out of 2851 genes, 2.4%	0.741632
cellular lipid metabolic process	8 out of 159 genes, 5.0%	170 out of 2851 genes, 6.0%	0.744689
wound healing	4 out of 159 genes, 2.5%	90 out of 2851 genes, 3.2%	0.750179
negative regulation of cell death	4 out of 159 genes, 2.5%	90 out of 2851 genes, 3.2%	0.750179
single-multicellular organism process	35 out of 159 genes, 22.0%	683 out of 2851 genes, 24.0%	0.751303
cell morphogenesis	5 out of 159 genes, 3.1%	111 out of 2851 genes, 3.9%	0.752894
negative regulation of protein modification process	4 out of 159 genes, 2.5%	91 out of 2851 genes, 3.2%	0.757964
cell part morphogenesis	4 out of 159 genes, 2.5%	91 out of 2851 genes, 3.2%	0.757964
protein metabolic process	44 out of 159 genes, 27.7%	851 out of 2851 genes, 29.8%	0.75828
glycoprotein biosynthetic process	2 out of 159 genes, 1.3%	48 out of 2851 genes, 1.7%	0.758504
regulation of actin cytoskeleton organization	2 out of 159 genes, 1.3%	48 out of 2851 genes, 1.7%	0.758504
positive regulation of cell cycle process	2 out of 159 genes, 1.3%	48 out of 2851 genes, 1.7%	0.758504
negative regulation of cellular protein metabolic process	5 out of 159 genes, 3.1%	112 out of 2851 genes, 3.9%	0.75993
biosynthetic process	35 out of 159 genes, 22.0%	687 out of 2851 genes, 24.1%	0.764467
GTP metabolic process	4 out of 159 genes, 2.5%	92 out of 2851 genes, 3.2%	0.765562
cell motility	4 out of 159 genes, 2.5%	92 out of 2851 genes, 3.2%	0.765562
localization of cell	4 out of 159 genes, 2.5%	92 out of 2851 genes, 3.2%	0.765562
cellular homeostasis	5 out of 159 genes, 3.1%	113 out of 2851 genes, 4.0%	0.766818
positive regulation of protein kinase activity	3 out of 159 genes, 1.9%	71 out of 2851 genes, 2.5%	0.767929
nucleoside metabolic process	9 out of 159 genes, 5.7%	194 out of 2851 genes, 6.8%	0.768323
response to insulin stimulus	2 out of 159 genes, 1.3%	49 out of 2851 genes, 1.7%	0.768613
lipid metabolic process	10 out of 159 genes, 6.3%	214 out of 2851 genes, 7.5%	0.769463
macromolecular complex subunit organization	17 out of 159 genes, 10.7%	350 out of 2851 genes, 12.3%	0.769934
metabolic process	101 out of 159 genes, 63.5%	1879 out of 2851 genes, 65.9%	0.771097
endocytosis	3 out of 159 genes, 1.9%	72 out of 2851 genes, 2.5%	0.776201
regulation of cellular component biogenesis	3 out of 159 genes, 1.9%	72 out of 2851 genes, 2.5%	0.776201
regulation of cellular component size	2 out of 159 genes, 1.3%	50 out of 2851 genes, 1.8%	0.778354
regulation of actin filament-based process	2 out of 159 genes, 1.3%	50 out of 2851 genes, 1.8%	0.778354
glycosyl compound metabolic process	9 out of 159 genes, 5.7%	196 out of 2851 genes, 6.9%	0.778803
purine ribonucleotide metabolic process	8 out of 159 genes, 5.0%	177 out of 2851 genes, 6.2%	0.784192
regulation of intracellular transport	2 out of 159 genes, 1.3%	51 out of 2851 genes, 1.8%	0.787738
phosphorus metabolic process	25 out of 159 genes, 15.7%	507 out of 2851 genes, 17.8%	0.787744
positive regulation of kinase activity	3 out of 159 genes, 1.9%	74 out of 2851 genes, 2.6%	0.792024
cellular response to nitrogen compound	3 out of 159 genes, 1.9%	74 out of 2851 genes, 2.6%	0.792024
ribonucleoprotein complex biogenesis	5 out of 159 genes, 3.1%	117 out of 2851 genes, 4.1%	0.792889
guanosine-containing compound metabolic process	4 out of 159 genes, 2.5%	96 out of 2851 genes, 3.4%	0.79412
ribonucleoside triphosphate metabolic process	7 out of 159 genes, 4.4%	159 out of 2851 genes, 5.6%	0.796415
ribonucleoprotein complex assembly	2 out of 159 genes, 1.3%	52 out of 2851 genes, 1.8%	0.796772
cellular cation homeostasis	2 out of 159 genes, 1.3%	52 out of 2851 genes, 1.8%	0.796772
cellular respiration	2 out of 159 genes, 1.3%	52 out of 2851 genes, 1.8%	0.796772
negative regulation of protein metabolic process	5 out of 159 genes, 3.1%	118 out of 2851 genes, 4.1%	0.799042
developmental process involved in reproduction	2 out of 159 genes, 1.3%	53 out of 2851 genes, 1.9%	0.805467
negative regulation of organelle organization	2 out of 159 genes, 1.3%	53 out of 2851 genes, 1.9%	0.805467
phosphate-containing compound metabolic process	24 out of 159 genes, 15.1%	495 out of 2851 genes, 17.4%	0.810665
organic substance biosynthetic process	33 out of 159 genes, 20.8%	665 out of 2851 genes, 23.3%	0.811102
nucleoside triphosphate metabolic process	7 out of 159 genes, 4.4%	162 out of 2851 genes, 5.7%	0.81205
RNA splicing, via transesterification reactions with bulged adenosine as nucleophile	4 out of 159 genes, 2.5%	99 out of 2851 genes, 3.5%	0.81367
mRNA splicing, via spliceosome	4 out of 159 genes, 2.5%	99 out of 2851 genes, 3.5%	0.81367
cellular response to oxygen-containing compound	4 out of 159 genes, 2.5%	99 out of 2851 genes, 3.5%	0.81367
secretion by cell	2 out of 159 genes, 1.3%	54 out of 2851 genes, 1.9%	0.813831
blood coagulation	3 out of 159 genes, 1.9%	77 out of 2851 genes, 2.7%	0.814018
coagulation	3 out of 159 genes, 1.9%	77 out of 2851 genes, 2.7%	0.814018
cellular nitrogen compound metabolic process	46 out of 159 genes, 28.9%	908 out of 2851 genes, 31.8%	0.815524
regulation of protein metabolic process	15 out of 159 genes, 9.4%	323 out of 2851 genes, 11.3%	0.81593
organic cyclic compound metabolic process	45 out of 159 genes, 28.3%	891 out of 2851 genes, 31.3%	0.819214
cardiovascular system development	4 out of 159 genes, 2.5%	100 out of 2851 genes, 3.5%	0.819843
circulatory system development	4 out of 159 genes, 2.5%	100 out of 2851 genes, 3.5%	0.819843
nucleocytoplasmic transport	3 out of 159 genes, 1.9%	78 out of 2851 genes, 2.7%	0.820902
hemostasis	3 out of 159 genes, 1.9%	78 out of 2851 genes, 2.7%	0.820902
glycoprotein metabolic process	2 out of 159 genes, 1.3%	55 out of 2851 genes, 1.9%	0.821875
ribonucleoprotein complex subunit organization	2 out of 159 genes, 1.3%	55 out of 2851 genes, 1.9%	0.821875
protein phosphorylation	5 out of 159 genes, 3.1%	122 out of 2851 genes, 4.3%	0.822242
cellular component morphogenesis	5 out of 159 genes, 3.1%	122 out of 2851 genes, 4.3%	0.822242
purine nucleotide metabolic process	8 out of 159 genes, 5.0%	185 out of 2851 genes, 6.5%	0.823695
positive regulation of developmental process	3 out of 159 genes, 1.9%	79 out of 2851 genes, 2.8%	0.82757
nuclear transport	3 out of 159 genes, 1.9%	79 out of 2851 genes, 2.8%	0.82757
regulation of organelle organization	5 out of 159 genes, 3.1%	123 out of 2851 genes, 4.3%	0.827696
developmental process	31 out of 159 genes, 19.5%	634 out of 2851 genes, 22.2%	0.829506
tube development	2 out of 159 genes, 1.3%	56 out of 2851 genes, 2.0%	0.829608
RNA splicing, via transesterification reactions	4 out of 159 genes, 2.5%	102 out of 2851 genes, 3.6%	0.831688
RNA processing	11 out of 159 genes, 6.9%	249 out of 2851 genes, 8.7%	0.836229
ribonucleoside metabolic process	8 out of 159 genes, 5.0%	188 out of 2851 genes, 6.6%	0.837004
microtubule cytoskeleton organization	2 out of 159 genes, 1.3%	57 out of 2851 genes, 2.0%	0.83704
positive regulation of multicellular organismal process	2 out of 159 genes, 1.3%	57 out of 2851 genes, 2.0%	0.83704
regulation of anatomical structure size	2 out of 159 genes, 1.3%	57 out of 2851 genes, 2.0%	0.83704
protein complex subunit organization	12 out of 159 genes, 7.5%	270 out of 2851 genes, 9.5%	0.839557
intracellular protein transport	11 out of 159 genes, 6.9%	251 out of 2851 genes, 8.8%	0.843747
electron transport chain	2 out of 159 genes, 1.3%	58 out of 2851 genes, 2.0%	0.844179
regulation of protein complex assembly	2 out of 159 genes, 1.3%	58 out of 2851 genes, 2.0%	0.844179
macromolecule biosynthetic process	19 out of 159 genes, 11.9%	412 out of 2851 genes, 14.5%	0.851356
RNA splicing	5 out of 159 genes, 3.1%	128 out of 2851 genes, 4.5%	0.852981
multicellular organismal development	26 out of 159 genes, 16.4%	548 out of 2851 genes, 19.2%	0.853368
regulation of cellular protein metabolic process	13 out of 159 genes, 8.2%	295 out of 2851 genes, 10.3%	0.856522
regulation of system process	2 out of 159 genes, 1.3%	60 out of 2851 genes, 2.1%	0.857616
DNA repair	3 out of 159 genes, 1.9%	84 out of 2851 genes, 2.9%	0.857825
organonitrogen compound catabolic process	8 out of 159 genes, 5.0%	194 out of 2851 genes, 6.8%	0.861272
phospholipid metabolic process	2 out of 159 genes, 1.3%	61 out of 2851 genes, 2.1%	0.863933
cation homeostasis	2 out of 159 genes, 1.3%	61 out of 2851 genes, 2.1%	0.863933
viral reproduction	8 out of 159 genes, 5.0%	195 out of 2851 genes, 6.8%	0.865023
phosphorylation	7 out of 159 genes, 4.4%	174 out of 2851 genes, 6.1%	0.865541
cell migration	3 out of 159 genes, 1.9%	86 out of 2851 genes, 3.0%	0.868573
multi-organism cellular process	8 out of 159 genes, 5.0%	196 out of 2851 genes, 6.9%	0.868691
heart development	2 out of 159 genes, 1.3%	62 out of 2851 genes, 2.2%	0.869994
positive regulation of protein metabolic process	8 out of 159 genes, 5.0%	197 out of 2851 genes, 6.9%	0.87228
GTP catabolic process	3 out of 159 genes, 1.9%	87 out of 2851 genes, 3.1%	0.873676
purine ribonucleoside triphosphate metabolic process	6 out of 159 genes, 3.8%	155 out of 2851 genes, 5.4%	0.875261
purine-containing compound metabolic process	8 out of 159 genes, 5.0%	198 out of 2851 genes, 6.9%	0.875789
regulation of protein ubiquitination	2 out of 159 genes, 1.3%	63 out of 2851 genes, 2.2%	0.875808
cellular biosynthetic process	30 out of 159 genes, 18.9%	634 out of 2851 genes, 22.2%	0.876122
cellular macromolecule metabolic process	59 out of 159 genes, 37.1%	1174 out of 2851 genes, 41.2%	0.876601
chromatin modification	3 out of 159 genes, 1.9%	88 out of 2851 genes, 3.1%	0.878604
ATP metabolic process	2 out of 159 genes, 1.3%	64 out of 2851 genes, 2.2%	0.881382
antigen processing and presentation of peptide antigen	2 out of 159 genes, 1.3%	64 out of 2851 genes, 2.2%	0.881382
purine nucleoside triphosphate metabolic process	6 out of 159 genes, 3.8%	157 out of 2851 genes, 5.5%	0.882797
guanosine-containing compound catabolic process	3 out of 159 genes, 1.9%	89 out of 2851 genes, 3.1%	0.883362
organelle organization	22 out of 159 genes, 13.8%	483 out of 2851 genes, 16.9%	0.883583
heterocycle metabolic process	41 out of 159 genes, 25.8%	846 out of 2851 genes, 29.7%	0.884706
nucleotide catabolic process	5 out of 159 genes, 3.1%	136 out of 2851 genes, 4.8%	0.887029
nucleoside phosphate catabolic process	5 out of 159 genes, 3.1%	136 out of 2851 genes, 4.8%	0.887029
purine ribonucleoside metabolic process	7 out of 159 genes, 4.4%	180 out of 2851 genes, 6.3%	0.887264
ion transport	4 out of 159 genes, 2.5%	114 out of 2851 genes, 4.0%	0.889933
purine nucleoside metabolic process	7 out of 159 genes, 4.4%	181 out of 2851 genes, 6.3%	0.890586
cellular protein metabolic process	37 out of 159 genes, 23.3%	774 out of 2851 genes, 27.1%	0.89071
nuclear division	2 out of 159 genes, 1.3%	66 out of 2851 genes, 2.3%	0.891848
mitosis	2 out of 159 genes, 1.3%	66 out of 2851 genes, 2.3%	0.891848
aromatic compound biosynthetic process	11 out of 159 genes, 6.9%	266 out of 2851 genes, 9.3%	0.89199
nucleobase-containing compound metabolic process	39 out of 159 genes, 24.5%	813 out of 2851 genes, 28.5%	0.893158
neuron differentiation	4 out of 159 genes, 2.5%	115 out of 2851 genes, 4.0%	0.893889
cell cycle checkpoint	2 out of 159 genes, 1.3%	67 out of 2851 genes, 2.4%	0.896755
positive regulation of cellular component organization	3 out of 159 genes, 1.9%	93 out of 2851 genes, 3.3%	0.900784
cellular nitrogen compound biosynthetic process	12 out of 159 genes, 7.5%	291 out of 2851 genes, 10.2%	0.903166
catabolic process	25 out of 159 genes, 15.7%	551 out of 2851 genes, 19.3%	0.903526
posttranscriptional regulation of gene expression	4 out of 159 genes, 2.5%	118 out of 2851 genes, 4.1%	0.905025
cellular metabolic process	89 out of 159 genes, 56.0%	1728 out of 2851 genes, 60.6%	0.905127
antigen processing and presentation	2 out of 159 genes, 1.3%	69 out of 2851 genes, 2.4%	0.905957
heterocycle biosynthetic process	11 out of 159 genes, 6.9%	272 out of 2851 genes, 9.5%	0.90757
organophosphate catabolic process	5 out of 159 genes, 3.1%	142 out of 2851 genes, 5.0%	0.907951
single-organism cellular process	82 out of 159 genes, 51.6%	1607 out of 2851 genes, 56.4%	0.909018
nucleobase-containing compound biosynthetic process	10 out of 159 genes, 6.3%	252 out of 2851 genes, 8.8%	0.910086
M phase of mitotic cell cycle	2 out of 159 genes, 1.3%	70 out of 2851 genes, 2.5%	0.910268
cellular aromatic compound metabolic process	40 out of 159 genes, 25.2%	842 out of 2851 genes, 29.5%	0.910505
cell projection organization	4 out of 159 genes, 2.5%	120 out of 2851 genes, 4.2%	0.911867
positive regulation of protein phosphorylation	3 out of 159 genes, 1.9%	96 out of 2851 genes, 3.4%	0.912284
organ development	12 out of 159 genes, 7.5%	295 out of 2851 genes, 10.3%	0.912582
neuron projection morphogenesis	2 out of 159 genes, 1.3%	71 out of 2851 genes, 2.5%	0.914393
macromolecule catabolic process	10 out of 159 genes, 6.3%	254 out of 2851 genes, 8.9%	0.914894
nucleic acid metabolic process	26 out of 159 genes, 16.4%	577 out of 2851 genes, 20.2%	0.91531
single-organism developmental process	21 out of 159 genes, 13.2%	479 out of 2851 genes, 16.8%	0.915844
cellular macromolecule biosynthetic process	17 out of 159 genes, 10.7%	399 out of 2851 genes, 14.0%	0.915928
neurogenesis	6 out of 159 genes, 3.8%	168 out of 2851 genes, 5.9%	0.917755
organelle fission	2 out of 159 genes, 1.3%	72 out of 2851 genes, 2.5%	0.918342
positive regulation of phosphorylation	3 out of 159 genes, 1.9%	98 out of 2851 genes, 3.4%	0.919268
response to DNA damage stimulus	5 out of 159 genes, 3.1%	146 out of 2851 genes, 5.1%	0.91996
establishment of protein localization to organelle	4 out of 159 genes, 2.5%	123 out of 2851 genes, 4.3%	0.921315
cellular macromolecule catabolic process	9 out of 159 genes, 5.7%	236 out of 2851 genes, 8.3%	0.922685
protein targeting	6 out of 159 genes, 3.8%	170 out of 2851 genes, 6.0%	0.923039
organic substance catabolic process	23 out of 159 genes, 14.5%	524 out of 2851 genes, 18.4%	0.92506
regulation of cell cycle	5 out of 159 genes, 3.1%	149 out of 2851 genes, 5.2%	0.928046
chordate embryonic development	3 out of 159 genes, 1.9%	101 out of 2851 genes, 3.5%	0.928803
positive regulation of phosphorus metabolic process	3 out of 159 genes, 1.9%	102 out of 2851 genes, 3.6%	0.931746
positive regulation of phosphate metabolic process	3 out of 159 genes, 1.9%	102 out of 2851 genes, 3.6%	0.931746
response to external stimulus	4 out of 159 genes, 2.5%	127 out of 2851 genes, 4.5%	0.932508
embryo development ending in birth or egg hatching	3 out of 159 genes, 1.9%	103 out of 2851 genes, 3.6%	0.934577
purine ribonucleotide catabolic process	4 out of 159 genes, 2.5%	128 out of 2851 genes, 4.5%	0.935073
ribonucleotide catabolic process	4 out of 159 genes, 2.5%	128 out of 2851 genes, 4.5%	0.935073
regulation of mitotic cell cycle	2 out of 159 genes, 1.3%	78 out of 2851 genes, 2.7%	0.938673
generation of neurons	5 out of 159 genes, 3.1%	154 out of 2851 genes, 5.4%	0.93993
epithelium development	2 out of 159 genes, 1.3%	79 out of 2851 genes, 2.8%	0.941559
cell division	3 out of 159 genes, 1.9%	106 out of 2851 genes, 3.7%	0.942438
mRNA processing	5 out of 159 genes, 3.1%	156 out of 2851 genes, 5.5%	0.944172
purine nucleotide catabolic process	4 out of 159 genes, 2.5%	132 out of 2851 genes, 4.6%	0.94448
cellular membrane organization	3 out of 159 genes, 1.9%	107 out of 2851 genes, 3.8%	0.944859
protein localization to organelle	6 out of 159 genes, 3.8%	180 out of 2851 genes, 6.3%	0.94526
in utero embryonic development	2 out of 159 genes, 1.3%	81 out of 2851 genes, 2.8%	0.94695
cellular catabolic process	20 out of 159 genes, 12.6%	481 out of 2851 genes, 16.9%	0.949047
membrane organization	3 out of 159 genes, 1.9%	109 out of 2851 genes, 3.8%	0.949422
translational elongation	2 out of 159 genes, 1.3%	82 out of 2851 genes, 2.9%	0.949466
purine-containing compound catabolic process	4 out of 159 genes, 2.5%	135 out of 2851 genes, 4.7%	0.950706
RNA biosynthetic process	5 out of 159 genes, 3.1%	160 out of 2851 genes, 5.6%	0.951861
anatomical structure morphogenesis	10 out of 159 genes, 6.3%	274 out of 2851 genes, 9.6%	0.952197
single-organism transport	22 out of 159 genes, 13.8%	525 out of 2851 genes, 18.4%	0.953238
neuron projection development	2 out of 159 genes, 1.3%	84 out of 2851 genes, 2.9%	0.954162
tissue development	5 out of 159 genes, 3.1%	162 out of 2851 genes, 5.7%	0.955336
M phase	2 out of 159 genes, 1.3%	85 out of 2851 genes, 3.0%	0.956352
cytoplasmic transport	8 out of 159 genes, 5.0%	234 out of 2851 genes, 8.2%	0.958477
cell morphogenesis involved in differentiation	2 out of 159 genes, 1.3%	87 out of 2851 genes, 3.1%	0.960436
regulation of cell cycle process	2 out of 159 genes, 1.3%	87 out of 2851 genes, 3.1%	0.960436
system development	18 out of 159 genes, 11.3%	451 out of 2851 genes, 15.8%	0.961131
cellular protein localization	11 out of 159 genes, 6.9%	303 out of 2851 genes, 10.6%	0.961411
cellular macromolecule localization	11 out of 159 genes, 6.9%	303 out of 2851 genes, 10.6%	0.961411
protein targeting to membrane	2 out of 159 genes, 1.3%	88 out of 2851 genes, 3.1%	0.962339
nervous system development	8 out of 159 genes, 5.0%	237 out of 2851 genes, 8.3%	0.962387
cell development	6 out of 159 genes, 3.8%	194 out of 2851 genes, 6.8%	0.966796
anatomical structure development	23 out of 159 genes, 14.5%	560 out of 2851 genes, 19.6%	0.967272
cellular developmental process	13 out of 159 genes, 8.2%	357 out of 2851 genes, 12.5%	0.971753
RNA metabolic process	17 out of 159 genes, 10.7%	445 out of 2851 genes, 15.6%	0.973823
ribonucleoside triphosphate catabolic process	3 out of 159 genes, 1.9%	124 out of 2851 genes, 4.3%	0.973988
purine ribonucleoside triphosphate catabolic process	3 out of 159 genes, 1.9%	124 out of 2851 genes, 4.3%	0.973988
protein transport	14 out of 159 genes, 8.8%	382 out of 2851 genes, 13.4%	0.974436
neuron development	2 out of 159 genes, 1.3%	96 out of 2851 genes, 3.4%	0.974712
nucleoside triphosphate catabolic process	3 out of 159 genes, 1.9%	125 out of 2851 genes, 4.4%	0.975141
purine nucleoside triphosphate catabolic process	3 out of 159 genes, 1.9%	125 out of 2851 genes, 4.4%	0.975141
positive regulation of protein modification process	4 out of 159 genes, 2.5%	152 out of 2851 genes, 5.3%	0.975451
carbohydrate derivative catabolic process	4 out of 159 genes, 2.5%	152 out of 2851 genes, 5.3%	0.975451
positive regulation of cellular protein metabolic process	5 out of 159 genes, 3.1%	178 out of 2851 genes, 6.2%	0.975933
cell differentiation	12 out of 159 genes, 7.5%	341 out of 2851 genes, 12.0%	0.976319
establishment of protein localization	14 out of 159 genes, 8.8%	385 out of 2851 genes, 13.5%	0.976592
establishment of localization in cell	16 out of 159 genes, 10.1%	430 out of 2851 genes, 15.1%	0.977982
intracellular transport	14 out of 159 genes, 8.8%	388 out of 2851 genes, 13.6%	0.978586
purine nucleoside catabolic process	3 out of 159 genes, 1.9%	129 out of 2851 genes, 4.5%	0.979288
ribonucleoside catabolic process	3 out of 159 genes, 1.9%	129 out of 2851 genes, 4.5%	0.979288
purine ribonucleoside catabolic process	3 out of 159 genes, 1.9%	129 out of 2851 genes, 4.5%	0.979288
protein folding	2 out of 159 genes, 1.3%	102 out of 2851 genes, 3.6%	0.981322
nucleoside catabolic process	3 out of 159 genes, 1.9%	133 out of 2851 genes, 4.7%	0.982774
nuclear-transcribed mRNA catabolic process	2 out of 159 genes, 1.3%	104 out of 2851 genes, 3.6%	0.983129
glycosyl compound catabolic process	3 out of 159 genes, 1.9%	134 out of 2851 genes, 4.7%	0.983554
mRNA catabolic process	2 out of 159 genes, 1.3%	108 out of 2851 genes, 3.8%	0.98625
translation	5 out of 159 genes, 3.1%	196 out of 2851 genes, 6.9%	0.988429
gene expression	19 out of 159 genes, 11.9%	518 out of 2851 genes, 18.2%	0.989087
RNA catabolic process	2 out of 159 genes, 1.3%	113 out of 2851 genes, 4.0%	0.989373
organic substance transport	16 out of 159 genes, 10.1%	462 out of 2851 genes, 16.2%	0.991582
transport	27 out of 159 genes, 17.0%	703 out of 2851 genes, 24.7%	0.993596
nucleobase-containing compound catabolic process	7 out of 159 genes, 4.4%	264 out of 2851 genes, 9.3%	0.994186
establishment of localization	27 out of 159 genes, 17.0%	710 out of 2851 genes, 24.9%	0.994761
cellular localization	16 out of 159 genes, 10.1%	480 out of 2851 genes, 16.8%	0.995286
cellular nitrogen compound catabolic process	7 out of 159 genes, 4.4%	273 out of 2851 genes, 9.6%	0.995957
heterocycle catabolic process	7 out of 159 genes, 4.4%	273 out of 2851 genes, 9.6%	0.995957
macromolecule localization	17 out of 159 genes, 10.7%	509 out of 2851 genes, 17.9%	0.99625
aromatic compound catabolic process	7 out of 159 genes, 4.4%	277 out of 2851 genes, 9.7%	0.996568
mRNA metabolic process	7 out of 159 genes, 4.4%	279 out of 2851 genes, 9.8%	0.99684
organic cyclic compound catabolic process	7 out of 159 genes, 4.4%	282 out of 2851 genes, 9.9%	0.99721
protein localization	14 out of 159 genes, 8.8%	451 out of 2851 genes, 15.8%	0.997266
cell cycle phase	2 out of 159 genes, 1.3%	140 out of 2851 genes, 4.9%	0.997442
cell cycle	6 out of 159 genes, 3.8%	259 out of 2851 genes, 9.1%	0.997564
localization	31 out of 159 genes, 19.5%	824 out of 2851 genes, 28.9%	0.997995
mitotic cell cycle	2 out of 159 genes, 1.3%	152 out of 2851 genes, 5.3%	0.998663
cell cycle process	3 out of 159 genes, 1.9%	212 out of 2851 genes, 7.4%	0.999662
Terms from the Process Ontology with p-value as good or better than 1
