# Supplementary material for: The Insufficient Activation of RIG-I–Like Signaling Pathway Contributes to Highly Efficient Replication of Porcine Picornaviruses in IBRS-2 Cells
Source: Mol Cell Proteomics. 2021 Sep 14;20:100147. doi: 10.1016/j.mcpro.2021.100147 (PMC8503670; doi:10.1016/j.mcpro.2021.100147)
Supplement: Supplemental Table S5 [file mmc5.xls]

## Sheet: Molecular function
Gene Ontology term	Cluster frequency	Protein frequency of use	P-value
scavenger receptor activity	4 out of 203 genes, 2.0%	6 out of 3099 genes, 0.2%	0.000241712
lipid transporter activity	5 out of 203 genes, 2.5%	13 out of 3099 genes, 0.4%	0.000957931
phospholipid transporter activity	4 out of 203 genes, 2.0%	8 out of 3099 genes, 0.3%	0.00101549
nucleic acid binding transcription factor activity	13 out of 203 genes, 6.4%	79 out of 3099 genes, 2.5%	0.00155014
sequence-specific DNA binding transcription factor activity	13 out of 203 genes, 6.4%	79 out of 3099 genes, 2.5%	0.00155014
DNA binding	30 out of 203 genes, 14.8%	265 out of 3099 genes, 8.6%	0.0016464
RNA polymerase II core promoter proximal region sequence-specific DNA binding transcription factor activity	4 out of 203 genes, 2.0%	9 out of 3099 genes, 0.3%	0.00173462
sequence-specific DNA binding RNA polymerase II transcription factor activity	6 out of 203 genes, 3.0%	22 out of 3099 genes, 0.7%	0.00225458
double-stranded RNA binding	5 out of 203 genes, 2.5%	17 out of 3099 genes, 0.5%	0.00371045
cargo receptor activity	4 out of 203 genes, 2.0%	11 out of 3099 genes, 0.4%	0.00409273
2'-5'-oligoadenylate synthetase activity	2 out of 203 genes, 1.0%	2 out of 3099 genes, 0.1%	0.00427115
cerebroside-sulfatase activity	2 out of 203 genes, 1.0%	2 out of 3099 genes, 0.1%	0.00427115
phospholipid scramblase activity	2 out of 203 genes, 1.0%	2 out of 3099 genes, 0.1%	0.00427115
RNA polymerase II core promoter proximal region sequence-specific DNA binding transcription factor activity involved in positive regulation of transcription	3 out of 203 genes, 1.5%	6 out of 3099 genes, 0.2%	0.00477896
RNA polymerase II transcription regulatory region sequence-specific DNA binding transcription factor activity involved in positive regulation of transcription	3 out of 203 genes, 1.5%	6 out of 3099 genes, 0.2%	0.00477896
transferase activity, transferring pentosyl groups	4 out of 203 genes, 2.0%	13 out of 3099 genes, 0.4%	0.00799234
endopeptidase inhibitor activity	5 out of 203 genes, 2.5%	21 out of 3099 genes, 0.7%	0.00984357
GTP binding	18 out of 203 genes, 8.9%	155 out of 3099 genes, 5.0%	0.0111814
peptidase inhibitor activity	5 out of 203 genes, 2.5%	22 out of 3099 genes, 0.7%	0.0120756
NAD+ ADP-ribosyltransferase activity	2 out of 203 genes, 1.0%	3 out of 3099 genes, 0.1%	0.012259
guanylate cyclase activity	2 out of 203 genes, 1.0%	3 out of 3099 genes, 0.1%	0.012259
peptide transporter activity	2 out of 203 genes, 1.0%	3 out of 3099 genes, 0.1%	0.012259
guanyl nucleotide binding	18 out of 203 genes, 8.9%	158 out of 3099 genes, 5.1%	0.0135078
guanyl ribonucleotide binding	18 out of 203 genes, 8.9%	158 out of 3099 genes, 5.1%	0.0135078
metal ion binding	58 out of 203 genes, 28.6%	687 out of 3099 genes, 22.2%	0.0162404
sequence-specific DNA binding	9 out of 203 genes, 4.4%	63 out of 3099 genes, 2.0%	0.0199416
endopeptidase regulator activity	5 out of 203 genes, 2.5%	25 out of 3099 genes, 0.8%	0.020765
hydrolase activity, acting on acid anhydrides	29 out of 203 genes, 14.3%	305 out of 3099 genes, 9.8%	0.0227872
hydrolase activity, acting on acid anhydrides, in phosphorus-containing anhydrides	29 out of 203 genes, 14.3%	305 out of 3099 genes, 9.8%	0.0227872
phospholipid-translocating ATPase activity	2 out of 203 genes, 1.0%	4 out of 3099 genes, 0.1%	0.023463
inward rectifier potassium channel activity	2 out of 203 genes, 1.0%	4 out of 3099 genes, 0.1%	0.023463
oxidoreductase activity, acting on the CH-NH2 group of donors, oxygen as acceptor	2 out of 203 genes, 1.0%	4 out of 3099 genes, 0.1%	0.023463
phosphatidylinositol kinase activity	2 out of 203 genes, 1.0%	4 out of 3099 genes, 0.1%	0.023463
voltage-gated cation channel activity	3 out of 203 genes, 1.5%	10 out of 3099 genes, 0.3%	0.0235772
nucleoside-triphosphatase activity	28 out of 203 genes, 13.8%	294 out of 3099 genes, 9.5%	0.0246486
purine ribonucleoside triphosphate binding	51 out of 203 genes, 25.1%	606 out of 3099 genes, 19.6%	0.0263839
purine nucleoside binding	51 out of 203 genes, 25.1%	607 out of 3099 genes, 19.6%	0.0271539
purine ribonucleoside binding	51 out of 203 genes, 25.1%	607 out of 3099 genes, 19.6%	0.0271539
purine ribonucleotide binding	51 out of 203 genes, 25.1%	609 out of 3099 genes, 19.7%	0.0287479
purine nucleotide binding	51 out of 203 genes, 25.1%	610 out of 3099 genes, 19.7%	0.0295725
ribonucleoside binding	51 out of 203 genes, 25.1%	611 out of 3099 genes, 19.7%	0.0304159
serine-type endopeptidase inhibitor activity	3 out of 203 genes, 1.5%	11 out of 3099 genes, 0.4%	0.0308839
hydrolase activity	56 out of 203 genes, 27.6%	682 out of 3099 genes, 22.0%	0.0311095
cation binding	58 out of 203 genes, 28.6%	711 out of 3099 genes, 22.9%	0.0317141
nucleoside binding	51 out of 203 genes, 25.1%	614 out of 3099 genes, 19.8%	0.0330615
ribonucleotide binding	51 out of 203 genes, 25.1%	615 out of 3099 genes, 19.8%	0.0339827
pyrophosphatase activity	28 out of 203 genes, 13.8%	304 out of 3099 genes, 9.8%	0.0363851
deoxyribonuclease activity	2 out of 203 genes, 1.0%	5 out of 3099 genes, 0.2%	0.0374314
hexosaminidase activity	2 out of 203 genes, 1.0%	5 out of 3099 genes, 0.2%	0.0374314
oxidoreductase activity, acting on the CH-NH2 group of donors	2 out of 203 genes, 1.0%	5 out of 3099 genes, 0.2%	0.0374314
single-stranded RNA binding	4 out of 203 genes, 2.0%	20 out of 3099 genes, 0.6%	0.0377915
transition metal ion binding	25 out of 203 genes, 12.3%	274 out of 3099 genes, 8.8%	0.0515749
zinc ion binding	20 out of 203 genes, 9.9%	209 out of 3099 genes, 6.7%	0.0517346
voltage-gated potassium channel activity	2 out of 203 genes, 1.0%	6 out of 3099 genes, 0.2%	0.0537576
phosphorus-oxygen lyase activity	2 out of 203 genes, 1.0%	6 out of 3099 genes, 0.2%	0.0537576
extracellular matrix binding	2 out of 203 genes, 1.0%	6 out of 3099 genes, 0.2%	0.0537576
ion binding	95 out of 203 genes, 46.8%	1276 out of 3099 genes, 41.2%	0.0542101
ubiquitin-protein ligase activity	6 out of 203 genes, 3.0%	43 out of 3099 genes, 1.4%	0.0587241
microtubule motor activity	3 out of 203 genes, 1.5%	14 out of 3099 genes, 0.5%	0.0589684
double-stranded DNA binding	4 out of 203 genes, 2.0%	23 out of 3099 genes, 0.7%	0.0593152
peptidase regulator activity	5 out of 203 genes, 2.5%	33 out of 3099 genes, 1.1%	0.0608429
cation channel activity	4 out of 203 genes, 2.0%	24 out of 3099 genes, 0.8%	0.0676744
glycosaminoglycan binding	3 out of 203 genes, 1.5%	15 out of 3099 genes, 0.5%	0.0702708
heparin binding	3 out of 203 genes, 1.5%	15 out of 3099 genes, 0.5%	0.0702708
structure-specific DNA binding	6 out of 203 genes, 3.0%	45 out of 3099 genes, 1.5%	0.0704962
transporter activity	21 out of 203 genes, 10.3%	230 out of 3099 genes, 7.4%	0.0708027
RNA polymerase II regulatory region sequence-specific DNA binding	2 out of 203 genes, 1.0%	7 out of 3099 genes, 0.2%	0.0720759
RNA polymerase II regulatory region DNA binding	2 out of 203 genes, 1.0%	7 out of 3099 genes, 0.2%	0.0720759
RNA polymerase II distal enhancer sequence-specific DNA binding transcription factor activity	2 out of 203 genes, 1.0%	7 out of 3099 genes, 0.2%	0.0720759
aspartic-type endopeptidase activity	2 out of 203 genes, 1.0%	7 out of 3099 genes, 0.2%	0.0720759
potassium channel activity	2 out of 203 genes, 1.0%	7 out of 3099 genes, 0.2%	0.0720759
sulfuric ester hydrolase activity	2 out of 203 genes, 1.0%	7 out of 3099 genes, 0.2%	0.0720759
aspartic-type peptidase activity	2 out of 203 genes, 1.0%	7 out of 3099 genes, 0.2%	0.0720759
adenylyltransferase activity	2 out of 203 genes, 1.0%	7 out of 3099 genes, 0.2%	0.0720759
enzyme inhibitor activity	7 out of 203 genes, 3.4%	57 out of 3099 genes, 1.8%	0.0760057
substrate-specific transporter activity	18 out of 203 genes, 8.9%	193 out of 3099 genes, 6.2%	0.0770722
transferase activity, transferring glycosyl groups	8 out of 203 genes, 3.9%	70 out of 3099 genes, 2.3%	0.0843213
cytokine activity	2 out of 203 genes, 1.0%	8 out of 3099 genes, 0.3%	0.092058
cyclase activity	2 out of 203 genes, 1.0%	8 out of 3099 genes, 0.3%	0.092058
histone kinase activity	2 out of 203 genes, 1.0%	8 out of 3099 genes, 0.3%	0.092058
cation transmembrane transporter activity	10 out of 203 genes, 4.9%	96 out of 3099 genes, 3.1%	0.0945812
RNA polymerase II transcription cofactor activity	3 out of 203 genes, 1.5%	17 out of 3099 genes, 0.5%	0.0954999
serine-type endopeptidase activity	3 out of 203 genes, 1.5%	17 out of 3099 genes, 0.5%	0.0954999
carbohydrate derivative binding	3 out of 203 genes, 1.5%	17 out of 3099 genes, 0.5%	0.0954999
small conjugating protein ligase activity	6 out of 203 genes, 3.0%	49 out of 3099 genes, 1.6%	0.0978234
metal ion transmembrane transporter activity	5 out of 203 genes, 2.5%	38 out of 3099 genes, 1.2%	0.0992109
endopeptidase activity	8 out of 203 genes, 3.9%	73 out of 3099 genes, 2.4%	0.101852
hydrolase activity, acting on acid anhydrides, catalyzing transmembrane movement of substances	5 out of 203 genes, 2.5%	39 out of 3099 genes, 1.3%	0.10807
ATPase activity, coupled to transmembrane movement of substances	5 out of 203 genes, 2.5%	39 out of 3099 genes, 1.3%	0.10807
ATPase activity, coupled to movement of substances	5 out of 203 genes, 2.5%	39 out of 3099 genes, 1.3%	0.10807
calcium ion binding	12 out of 203 genes, 5.9%	124 out of 3099 genes, 4.0%	0.109094
transcription regulatory region sequence-specific DNA binding	2 out of 203 genes, 1.0%	9 out of 3099 genes, 0.3%	0.11341
histone acetyltransferase activity	2 out of 203 genes, 1.0%	9 out of 3099 genes, 0.3%	0.11341
transmembrane transporter activity	15 out of 203 genes, 7.4%	164 out of 3099 genes, 5.3%	0.114364
inorganic cation transmembrane transporter activity	8 out of 203 genes, 3.9%	75 out of 3099 genes, 2.4%	0.114595
channel activity	5 out of 203 genes, 2.5%	41 out of 3099 genes, 1.3%	0.126898
passive transmembrane transporter activity	5 out of 203 genes, 2.5%	41 out of 3099 genes, 1.3%	0.126898
monovalent inorganic cation transmembrane transporter activity	6 out of 203 genes, 3.0%	54 out of 3099 genes, 1.7%	0.138761
RNA polymerase II transcription factor binding transcription factor activity	3 out of 203 genes, 1.5%	20 out of 3099 genes, 0.6%	0.139029
cysteine-type endopeptidase activity	3 out of 203 genes, 1.5%	20 out of 3099 genes, 0.6%	0.139029
voltage-gated ion channel activity	3 out of 203 genes, 1.5%	20 out of 3099 genes, 0.6%	0.139029
SH3 domain binding	3 out of 203 genes, 1.5%	20 out of 3099 genes, 0.6%	0.139029
voltage-gated channel activity	3 out of 203 genes, 1.5%	20 out of 3099 genes, 0.6%	0.139029
anion binding	56 out of 203 genes, 27.6%	750 out of 3099 genes, 24.2%	0.140445
ion transmembrane transporter activity	12 out of 203 genes, 5.9%	130 out of 3099 genes, 4.2%	0.14068
motor activity	4 out of 203 genes, 2.0%	31 out of 3099 genes, 1.0%	0.141305
iron-sulfur cluster binding	4 out of 203 genes, 2.0%	31 out of 3099 genes, 1.0%	0.141305
metal cluster binding	4 out of 203 genes, 2.0%	31 out of 3099 genes, 1.0%	0.141305
protein kinase activity	12 out of 203 genes, 5.9%	131 out of 3099 genes, 4.2%	0.146384
receptor activity	8 out of 203 genes, 3.9%	80 out of 3099 genes, 2.6%	0.149999
serine-type peptidase activity	3 out of 203 genes, 1.5%	21 out of 3099 genes, 0.7%	0.154806
acid-amino acid ligase activity	6 out of 203 genes, 3.0%	56 out of 3099 genes, 1.8%	0.157076
potassium ion transmembrane transporter activity	2 out of 203 genes, 1.0%	11 out of 3099 genes, 0.4%	0.159197
ATP binding	36 out of 203 genes, 17.7%	468 out of 3099 genes, 15.1%	0.162693
serine hydrolase activity	3 out of 203 genes, 1.5%	22 out of 3099 genes, 0.7%	0.17111
sulfur compound binding	3 out of 203 genes, 1.5%	22 out of 3099 genes, 0.7%	0.17111
transferase activity	38 out of 203 genes, 18.7%	500 out of 3099 genes, 16.1%	0.173659
adenyl ribonucleotide binding	36 out of 203 genes, 17.7%	472 out of 3099 genes, 15.2%	0.176421
adenyl nucleotide binding	36 out of 203 genes, 17.7%	473 out of 3099 genes, 15.3%	0.179953
glycoprotein binding	2 out of 203 genes, 1.0%	12 out of 3099 genes, 0.4%	0.18319
methyltransferase activity	5 out of 203 genes, 2.5%	47 out of 3099 genes, 1.5%	0.191275
primary active transmembrane transporter activity	5 out of 203 genes, 2.5%	47 out of 3099 genes, 1.5%	0.191275
P-P-bond-hydrolysis-driven transmembrane transporter activity	5 out of 203 genes, 2.5%	47 out of 3099 genes, 1.5%	0.191275
ATPase activity, coupled	10 out of 203 genes, 4.9%	114 out of 3099 genes, 3.7%	0.21037
S-adenosylmethionine-dependent methyltransferase activity	3 out of 203 genes, 1.5%	25 out of 3099 genes, 0.8%	0.222567
phosphotransferase activity, alcohol group as acceptor	14 out of 203 genes, 6.9%	171 out of 3099 genes, 5.5%	0.226487
transferase activity, transferring one-carbon groups	5 out of 203 genes, 2.5%	50 out of 3099 genes, 1.6%	0.227109
calcium channel activity	2 out of 203 genes, 1.0%	14 out of 3099 genes, 0.5%	0.232441
ligand-gated ion channel activity	2 out of 203 genes, 1.0%	14 out of 3099 genes, 0.5%	0.232441
ligand-gated channel activity	2 out of 203 genes, 1.0%	14 out of 3099 genes, 0.5%	0.232441
ion channel activity	4 out of 203 genes, 2.0%	38 out of 3099 genes, 1.2%	0.235485
substrate-specific channel activity	4 out of 203 genes, 2.0%	38 out of 3099 genes, 1.2%	0.235485
substrate-specific transmembrane transporter activity	12 out of 203 genes, 5.9%	145 out of 3099 genes, 4.7%	0.238131
GTPase activity	9 out of 203 genes, 4.4%	104 out of 3099 genes, 3.4%	0.238798
protein heterodimerization activity	5 out of 203 genes, 2.5%	51 out of 3099 genes, 1.6%	0.239476
transferase activity, transferring phosphorus-containing groups	20 out of 203 genes, 9.9%	259 out of 3099 genes, 8.4%	0.247448
p53 binding	2 out of 203 genes, 1.0%	15 out of 3099 genes, 0.5%	0.25739
protein methyltransferase activity	2 out of 203 genes, 1.0%	15 out of 3099 genes, 0.5%	0.25739
UDP-glycosyltransferase activity	3 out of 203 genes, 1.5%	27 out of 3099 genes, 0.9%	0.258394
nucleic acid binding	46 out of 203 genes, 22.7%	644 out of 3099 genes, 20.8%	0.273304
peptidase activity, acting on L-amino acid peptides	9 out of 203 genes, 4.4%	108 out of 3099 genes, 3.5%	0.27402
catalytic activity	112 out of 203 genes, 55.2%	1641 out of 3099 genes, 53.0%	0.28035
copper ion binding	2 out of 203 genes, 1.0%	16 out of 3099 genes, 0.5%	0.282379
N-acetyltransferase activity	2 out of 203 genes, 1.0%	16 out of 3099 genes, 0.5%	0.282379
alcohol binding	2 out of 203 genes, 1.0%	16 out of 3099 genes, 0.5%	0.282379
gated channel activity	3 out of 203 genes, 1.5%	29 out of 3099 genes, 0.9%	0.294922
ion gated channel activity	3 out of 203 genes, 1.5%	29 out of 3099 genes, 0.9%	0.294922
ATPase activity, coupled to transmembrane movement of ions	3 out of 203 genes, 1.5%	29 out of 3099 genes, 0.9%	0.294922
active transmembrane transporter activity	6 out of 203 genes, 3.0%	69 out of 3099 genes, 2.2%	0.296465
nucleotide binding	59 out of 203 genes, 29.1%	844 out of 3099 genes, 27.2%	0.297427
protein binding transcription factor activity	8 out of 203 genes, 3.9%	97 out of 3099 genes, 3.1%	0.301046
nucleoside phosphate binding	59 out of 203 genes, 29.1%	845 out of 3099 genes, 27.3%	0.301166
organic acid transmembrane transporter activity	2 out of 203 genes, 1.0%	17 out of 3099 genes, 0.5%	0.307296
phosphoric diester hydrolase activity	2 out of 203 genes, 1.0%	17 out of 3099 genes, 0.5%	0.307296
4 iron, 4 sulfur cluster binding	2 out of 203 genes, 1.0%	17 out of 3099 genes, 0.5%	0.307296
kinase activity	16 out of 203 genes, 7.9%	212 out of 3099 genes, 6.8%	0.311398
ATPase activity	11 out of 203 genes, 5.4%	141 out of 3099 genes, 4.5%	0.31666
ATPase activity, coupled to transmembrane movement of ions, phosphorylative mechanism	2 out of 203 genes, 1.0%	18 out of 3099 genes, 0.6%	0.332044
N-acyltransferase activity	2 out of 203 genes, 1.0%	18 out of 3099 genes, 0.6%	0.332044
cysteine-type peptidase activity	3 out of 203 genes, 1.5%	32 out of 3099 genes, 1.0%	0.35017
GTPase binding	3 out of 203 genes, 1.5%	32 out of 3099 genes, 1.0%	0.35017
calcium ion transmembrane transporter activity	2 out of 203 genes, 1.0%	19 out of 3099 genes, 0.6%	0.356538
helicase activity	5 out of 203 genes, 2.5%	61 out of 3099 genes, 2.0%	0.370094
protein serine/threonine kinase activity	7 out of 203 genes, 3.4%	90 out of 3099 genes, 2.9%	0.375839
peptidase activity	9 out of 203 genes, 4.4%	119 out of 3099 genes, 3.8%	0.377053
heterocyclic compound binding	90 out of 203 genes, 44.3%	1334 out of 3099 genes, 43.0%	0.377179
small molecule binding	60 out of 203 genes, 29.6%	881 out of 3099 genes, 28.4%	0.383134
ligase activity, forming carbon-nitrogen bonds	6 out of 203 genes, 3.0%	77 out of 3099 genes, 2.5%	0.39188
transcription cofactor activity	7 out of 203 genes, 3.4%	92 out of 3099 genes, 3.0%	0.397923
protein dimerization activity	13 out of 203 genes, 6.4%	180 out of 3099 genes, 5.8%	0.398253
nucleotidyltransferase activity	4 out of 203 genes, 2.0%	49 out of 3099 genes, 1.6%	0.401438
ribonuclease activity	2 out of 203 genes, 1.0%	21 out of 3099 genes, 0.7%	0.404485
divalent inorganic cation transmembrane transporter activity	2 out of 203 genes, 1.0%	21 out of 3099 genes, 0.7%	0.404485
transcription corepressor activity	3 out of 203 genes, 1.5%	35 out of 3099 genes, 1.1%	0.404957
organic cyclic compound binding	90 out of 203 genes, 44.3%	1342 out of 3099 genes, 43.3%	0.406744
transcription factor binding transcription factor activity	7 out of 203 genes, 3.4%	95 out of 3099 genes, 3.1%	0.431031
peptide binding	3 out of 203 genes, 1.5%	37 out of 3099 genes, 1.2%	0.440756
hydrogen ion transmembrane transporter activity	3 out of 203 genes, 1.5%	38 out of 3099 genes, 1.2%	0.45835
hydrolase activity, acting on ester bonds	12 out of 203 genes, 5.9%	174 out of 3099 genes, 5.6%	0.470866
calmodulin binding	3 out of 203 genes, 1.5%	39 out of 3099 genes, 1.3%	0.475709
single-stranded DNA binding	2 out of 203 genes, 1.0%	25 out of 3099 genes, 0.8%	0.494781
identical protein binding	14 out of 203 genes, 6.9%	209 out of 3099 genes, 6.7%	0.507395
acetyltransferase activity	2 out of 203 genes, 1.0%	26 out of 3099 genes, 0.8%	0.515982
nuclear hormone receptor binding	2 out of 203 genes, 1.0%	26 out of 3099 genes, 0.8%	0.515982
transferase activity, transferring hexosyl groups	4 out of 203 genes, 2.0%	57 out of 3099 genes, 1.8%	0.51937
amide binding	3 out of 203 genes, 1.5%	42 out of 3099 genes, 1.4%	0.526164
nuclease activity	3 out of 203 genes, 1.5%	43 out of 3099 genes, 1.4%	0.542386
signal transducer activity	7 out of 203 genes, 3.4%	106 out of 3099 genes, 3.4%	0.549039
molecular transducer activity	7 out of 203 genes, 3.4%	106 out of 3099 genes, 3.4%	0.549039
magnesium ion binding	5 out of 203 genes, 2.5%	75 out of 3099 genes, 2.4%	0.551543
hydrolase activity, hydrolyzing O-glycosyl compounds	2 out of 203 genes, 1.0%	28 out of 3099 genes, 0.9%	0.556588
protein kinase regulator activity	2 out of 203 genes, 1.0%	28 out of 3099 genes, 0.9%	0.556588
lyase activity	4 out of 203 genes, 2.0%	60 out of 3099 genes, 1.9%	0.560815
kinase regulator activity	2 out of 203 genes, 1.0%	29 out of 3099 genes, 0.9%	0.575971
enzyme regulator activity	11 out of 203 genes, 5.4%	172 out of 3099 genes, 5.6%	0.580712
histone binding	2 out of 203 genes, 1.0%	30 out of 3099 genes, 1.0%	0.594731
hormone receptor binding	2 out of 203 genes, 1.0%	30 out of 3099 genes, 1.0%	0.594731
phosphoric ester hydrolase activity	5 out of 203 genes, 2.5%	80 out of 3099 genes, 2.6%	0.610296
hydrolase activity, acting on glycosyl bonds	2 out of 203 genes, 1.0%	32 out of 3099 genes, 1.0%	0.630381
transcription coactivator activity	3 out of 203 genes, 1.5%	49 out of 3099 genes, 1.6%	0.632615
ligase activity	8 out of 203 genes, 3.9%	132 out of 3099 genes, 4.3%	0.644677
ATP-dependent helicase activity	3 out of 203 genes, 1.5%	51 out of 3099 genes, 1.6%	0.659824
purine NTP-dependent helicase activity	3 out of 203 genes, 1.5%	51 out of 3099 genes, 1.6%	0.659824
protein homodimerization activity	8 out of 203 genes, 3.9%	134 out of 3099 genes, 4.3%	0.661653
heme binding	2 out of 203 genes, 1.0%	34 out of 3099 genes, 1.1%	0.663554
NAD binding	2 out of 203 genes, 1.0%	34 out of 3099 genes, 1.1%	0.663554
receptor binding	11 out of 203 genes, 5.4%	184 out of 3099 genes, 5.9%	0.672091
tetrapyrrole binding	2 out of 203 genes, 1.0%	35 out of 3099 genes, 1.1%	0.679226
regulatory region DNA binding	2 out of 203 genes, 1.0%	36 out of 3099 genes, 1.2%	0.694301
regulatory region nucleic acid binding	2 out of 203 genes, 1.0%	36 out of 3099 genes, 1.2%	0.694301
transcription regulatory region DNA binding	2 out of 203 genes, 1.0%	36 out of 3099 genes, 1.2%	0.694301
protein domain specific binding	7 out of 203 genes, 3.4%	123 out of 3099 genes, 4.0%	0.706945
carbohydrate binding	3 out of 203 genes, 1.5%	56 out of 3099 genes, 1.8%	0.721407
ubiquitin protein ligase binding	2 out of 203 genes, 1.0%	39 out of 3099 genes, 1.3%	0.736054
small conjugating protein ligase binding	2 out of 203 genes, 1.0%	39 out of 3099 genes, 1.3%	0.736054
phosphoprotein phosphatase activity	2 out of 203 genes, 1.0%	40 out of 3099 genes, 1.3%	0.748856
protein kinase binding	4 out of 203 genes, 2.0%	78 out of 3099 genes, 2.5%	0.763112
transcription factor binding	4 out of 203 genes, 2.0%	81 out of 3099 genes, 2.6%	0.788627
phosphatase activity	3 out of 203 genes, 1.5%	63 out of 3099 genes, 2.0%	0.792663
binding	162 out of 203 genes, 79.8%	2534 out of 3099 genes, 81.8%	0.802159
electron carrier activity	2 out of 203 genes, 1.0%	45 out of 3099 genes, 1.5%	0.805149
carboxylic acid binding	2 out of 203 genes, 1.0%	46 out of 3099 genes, 1.5%	0.814971
oxidoreductase activity, acting on the CH-OH group of donors, NAD or NADP as acceptor	3 out of 203 genes, 1.5%	66 out of 3099 genes, 2.1%	0.818237
enzyme binding	14 out of 203 genes, 6.9%	260 out of 3099 genes, 8.4%	0.821488
RNA binding	19 out of 203 genes, 9.4%	344 out of 3099 genes, 11.1%	0.823675
transferase activity, transferring acyl groups	3 out of 203 genes, 1.5%	67 out of 3099 genes, 2.2%	0.826149
kinase binding	4 out of 203 genes, 2.0%	86 out of 3099 genes, 2.8%	0.826252
oxidoreductase activity, acting on CH-OH group of donors	3 out of 203 genes, 1.5%	69 out of 3099 genes, 2.2%	0.841096
enzyme activator activity	3 out of 203 genes, 1.5%	72 out of 3099 genes, 2.3%	0.86144
protein complex binding	3 out of 203 genes, 1.5%	73 out of 3099 genes, 2.4%	0.867698
transferase activity, transferring acyl groups other than amino-acyl groups	2 out of 203 genes, 1.0%	53 out of 3099 genes, 1.7%	0.872183
structural constituent of ribosome	5 out of 203 genes, 2.5%	115 out of 3099 genes, 3.7%	0.883419
phospholipid binding	3 out of 203 genes, 1.5%	92 out of 3099 genes, 3.0%	0.947467
coenzyme binding	3 out of 203 genes, 1.5%	97 out of 3099 genes, 3.1%	0.959314
lipid binding	5 out of 203 genes, 2.5%	142 out of 3099 genes, 4.6%	0.962548
actin binding	2 out of 203 genes, 1.0%	88 out of 3099 genes, 2.8%	0.982651
cofactor binding	3 out of 203 genes, 1.5%	127 out of 3099 genes, 4.1%	0.991926
structural molecule activity	6 out of 203 genes, 3.0%	201 out of 3099 genes, 6.5%	0.993403
oxidoreductase activity	10 out of 203 genes, 4.9%	295 out of 3099 genes, 9.5%	0.995634
protein binding	78 out of 203 genes, 38.4%	1482 out of 3099 genes, 47.8%	0.99788
cytoskeletal protein binding	3 out of 203 genes, 1.5%	164 out of 3099 genes, 5.3%	0.999055
Terms from the Function Ontology with p-value as good or better than 1

## Sheet: Cellular component 
Gene Ontology term	Cluster frequency	Protein frequency of use	P-value
extracellular region	20 out of 222 genes, 9.0%	176 out of 3327 genes, 5.3%	0.0119157
MHC protein complex	2 out of 222 genes, 0.9%	3 out of 3327 genes, 0.1%	0.0127145
MHC class I protein complex	2 out of 222 genes, 0.9%	3 out of 3327 genes, 0.1%	0.0127145
cation channel complex	3 out of 222 genes, 1.4%	9 out of 3327 genes, 0.3%	0.0182282
calcium channel complex	2 out of 222 genes, 0.9%	5 out of 3327 genes, 0.2%	0.038755
ion channel complex	3 out of 222 genes, 1.4%	12 out of 3327 genes, 0.4%	0.0411579
cilium	6 out of 222 genes, 2.7%	40 out of 3327 genes, 1.2%	0.0469583
photoreceptor outer segment	2 out of 222 genes, 0.9%	6 out of 3327 genes, 0.2%	0.0556114
endoplasmic reticulum	31 out of 222 genes, 14.0%	359 out of 3327 genes, 10.8%	0.0748186
integral to membrane	50 out of 222 genes, 22.5%	627 out of 3327 genes, 18.8%	0.0886472
intrinsic to membrane	50 out of 222 genes, 22.5%	633 out of 3327 genes, 19.0%	0.100929
extracellular matrix	6 out of 222 genes, 2.7%	49 out of 3327 genes, 1.5%	0.104769
lysosomal lumen	2 out of 222 genes, 0.9%	9 out of 3327 genes, 0.3%	0.117031
membrane part	69 out of 222 genes, 31.1%	916 out of 3327 genes, 27.5%	0.126155
cytoplasmic mRNA processing body	2 out of 222 genes, 0.9%	10 out of 3327 genes, 0.3%	0.140094
vacuolar lumen	2 out of 222 genes, 0.9%	10 out of 3327 genes, 0.3%	0.140094
early endosome membrane	3 out of 222 genes, 1.4%	20 out of 3327 genes, 0.6%	0.144786
DNA-directed RNA polymerase complex	5 out of 222 genes, 2.3%	42 out of 3327 genes, 1.3%	0.144856
RNA polymerase complex	5 out of 222 genes, 2.3%	42 out of 3327 genes, 1.3%	0.144856
nuclear DNA-directed RNA polymerase complex	5 out of 222 genes, 2.3%	42 out of 3327 genes, 1.3%	0.144856
transcription elongation factor complex	2 out of 222 genes, 0.9%	11 out of 3327 genes, 0.3%	0.164019
mediator complex	2 out of 222 genes, 0.9%	11 out of 3327 genes, 0.3%	0.164019
endoplasmic reticulum membrane	18 out of 222 genes, 8.1%	213 out of 3327 genes, 6.4%	0.173882
nuclear outer membrane-endoplasmic reticulum membrane network	18 out of 222 genes, 8.1%	215 out of 3327 genes, 6.5%	0.184175
endoplasmic reticulum part	20 out of 222 genes, 9.0%	244 out of 3327 genes, 7.3%	0.192918
extracellular region part	9 out of 222 genes, 4.1%	102 out of 3327 genes, 3.1%	0.238099
mitochondrial outer membrane	5 out of 222 genes, 2.3%	50 out of 3327 genes, 1.5%	0.238648
nonmotile primary cilium	2 out of 222 genes, 0.9%	14 out of 3327 genes, 0.4%	0.238931
perinuclear region of cytoplasm	11 out of 222 genes, 5.0%	129 out of 3327 genes, 3.9%	0.239759
DNA-directed RNA polymerase II, holoenzyme	4 out of 222 genes, 1.8%	38 out of 3327 genes, 1.1%	0.245775
basement membrane	2 out of 222 genes, 0.9%	16 out of 3327 genes, 0.5%	0.289838
PML body	2 out of 222 genes, 0.9%	16 out of 3327 genes, 0.5%	0.289838
ruffle membrane	2 out of 222 genes, 0.9%	16 out of 3327 genes, 0.5%	0.289838
organelle outer membrane	5 out of 222 genes, 2.3%	54 out of 3327 genes, 1.6%	0.290678
outer membrane	5 out of 222 genes, 2.3%	55 out of 3327 genes, 1.7%	0.304011
extracellular space	6 out of 222 genes, 2.7%	69 out of 3327 genes, 2.1%	0.311609
early endosome	5 out of 222 genes, 2.3%	56 out of 3327 genes, 1.7%	0.317436
respiratory chain	4 out of 222 genes, 1.8%	43 out of 3327 genes, 1.3%	0.322084
integral to plasma membrane	7 out of 222 genes, 3.2%	84 out of 3327 genes, 2.5%	0.327297
intrinsic to plasma membrane	7 out of 222 genes, 3.2%	84 out of 3327 genes, 2.5%	0.327297
proteinaceous extracellular matrix	3 out of 222 genes, 1.4%	31 out of 3327 genes, 0.9%	0.342413
Golgi apparatus	22 out of 222 genes, 9.9%	299 out of 3327 genes, 9.0%	0.344313
nuclear envelope	7 out of 222 genes, 3.2%	86 out of 3327 genes, 2.6%	0.349521
lipid particle	2 out of 222 genes, 0.9%	19 out of 3327 genes, 0.6%	0.365183
tight junction	2 out of 222 genes, 0.9%	19 out of 3327 genes, 0.6%	0.365183
receptor complex	2 out of 222 genes, 0.9%	19 out of 3327 genes, 0.6%	0.365183
recycling endosome	2 out of 222 genes, 0.9%	19 out of 3327 genes, 0.6%	0.365183
occluding junction	2 out of 222 genes, 0.9%	19 out of 3327 genes, 0.6%	0.365183
external side of plasma membrane	2 out of 222 genes, 0.9%	20 out of 3327 genes, 0.6%	0.389671
primary cilium	2 out of 222 genes, 0.9%	20 out of 3327 genes, 0.6%	0.389671
membrane	95 out of 222 genes, 42.8%	1387 out of 3327 genes, 41.7%	0.390579
transport vesicle membrane	2 out of 222 genes, 0.9%	21 out of 3327 genes, 0.6%	0.413734
ribonucleoprotein granule	2 out of 222 genes, 0.9%	21 out of 3327 genes, 0.6%	0.413734
endosome membrane	6 out of 222 genes, 2.7%	78 out of 3327 genes, 2.3%	0.421387
endosomal part	6 out of 222 genes, 2.7%	78 out of 3327 genes, 2.3%	0.421387
mitochondrial intermembrane space	2 out of 222 genes, 0.9%	22 out of 3327 genes, 0.7%	0.437318
nuclear matrix	2 out of 222 genes, 0.9%	22 out of 3327 genes, 0.7%	0.437318
extracellular matrix part	2 out of 222 genes, 0.9%	22 out of 3327 genes, 0.7%	0.437318
extrinsic to membrane	3 out of 222 genes, 1.4%	37 out of 3327 genes, 1.1%	0.452942
ruffle	3 out of 222 genes, 1.4%	38 out of 3327 genes, 1.1%	0.470699
vacuolar part	4 out of 222 genes, 1.8%	53 out of 3327 genes, 1.6%	0.47603
extrinsic to plasma membrane	2 out of 222 genes, 0.9%	24 out of 3327 genes, 0.7%	0.482886
nuclear pore	2 out of 222 genes, 0.9%	25 out of 3327 genes, 0.8%	0.504806
proton-transporting two-sector ATPase complex	2 out of 222 genes, 0.9%	25 out of 3327 genes, 0.8%	0.504806
leading edge membrane	2 out of 222 genes, 0.9%	25 out of 3327 genes, 0.8%	0.504806
organelle envelope lumen	2 out of 222 genes, 0.9%	25 out of 3327 genes, 0.8%	0.504806
cell surface	5 out of 222 genes, 2.3%	70 out of 3327 genes, 2.1%	0.505534
chromosome, centromeric region	3 out of 222 genes, 1.4%	41 out of 3327 genes, 1.2%	0.52232
nuclear periphery	2 out of 222 genes, 0.9%	26 out of 3327 genes, 0.8%	0.526118
apical junction complex	2 out of 222 genes, 0.9%	26 out of 3327 genes, 0.8%	0.526118
plasma membrane part	16 out of 222 genes, 7.2%	240 out of 3327 genes, 7.2%	0.541841
transcription factor complex	3 out of 222 genes, 1.4%	43 out of 3327 genes, 1.3%	0.555176
cell projection membrane	3 out of 222 genes, 1.4%	43 out of 3327 genes, 1.3%	0.555176
endosome	10 out of 222 genes, 4.5%	151 out of 3327 genes, 4.5%	0.559167
protein serine/threonine phosphatase complex	2 out of 222 genes, 0.9%	29 out of 3327 genes, 0.9%	0.586263
apical plasma membrane	3 out of 222 genes, 1.4%	45 out of 3327 genes, 1.4%	0.586658
nuclear membrane	3 out of 222 genes, 1.4%	45 out of 3327 genes, 1.4%	0.586658
apical part of cell	4 out of 222 genes, 1.8%	61 out of 3327 genes, 1.8%	0.589106
microtubule	5 out of 222 genes, 2.3%	77 out of 3327 genes, 2.3%	0.592308
lysosomal membrane	2 out of 222 genes, 0.9%	30 out of 3327 genes, 0.9%	0.605021
organelle envelope	21 out of 222 genes, 9.5%	327 out of 3327 genes, 9.8%	0.611392
vacuolar membrane	3 out of 222 genes, 1.4%	47 out of 3327 genes, 1.4%	0.61669
Golgi apparatus part	10 out of 222 genes, 4.5%	158 out of 3327 genes, 4.7%	0.618522
mitochondrial respiratory chain	2 out of 222 genes, 0.9%	31 out of 3327 genes, 0.9%	0.623132
endoplasmic reticulum-Golgi intermediate compartment	2 out of 222 genes, 0.9%	31 out of 3327 genes, 0.9%	0.623132
envelope	21 out of 222 genes, 9.5%	330 out of 3327 genes, 9.9%	0.628984
endomembrane system	29 out of 222 genes, 13.1%	454 out of 3327 genes, 13.6%	0.634673
kinetochore	2 out of 222 genes, 0.9%	32 out of 3327 genes, 1.0%	0.640598
pore complex	2 out of 222 genes, 0.9%	32 out of 3327 genes, 1.0%	0.640598
nucleoplasm	25 out of 222 genes, 11.3%	394 out of 3327 genes, 11.8%	0.642195
proteasome complex	3 out of 222 genes, 1.4%	49 out of 3327 genes, 1.5%	0.645223
plasma membrane	34 out of 222 genes, 15.3%	534 out of 3327 genes, 16.1%	0.650874
spindle	4 out of 222 genes, 1.8%	66 out of 3327 genes, 2.0%	0.652105
coated vesicle	4 out of 222 genes, 1.8%	67 out of 3327 genes, 2.0%	0.663908
lytic vacuole	5 out of 222 genes, 2.3%	84 out of 3327 genes, 2.5%	0.670086
lysosome	5 out of 222 genes, 2.3%	84 out of 3327 genes, 2.5%	0.670086
trans-Golgi network	2 out of 222 genes, 0.9%	34 out of 3327 genes, 1.0%	0.673615
lamellipodium	2 out of 222 genes, 0.9%	34 out of 3327 genes, 1.0%	0.673615
nucleoplasm part	13 out of 222 genes, 5.9%	213 out of 3327 genes, 6.4%	0.676491
mitochondrial envelope	15 out of 222 genes, 6.8%	245 out of 3327 genes, 7.4%	0.679384
cell periphery	35 out of 222 genes, 15.8%	556 out of 3327 genes, 16.7%	0.680884
organelle membrane	45 out of 222 genes, 20.3%	715 out of 3327 genes, 21.5%	0.702919
ubiquitin ligase complex	2 out of 222 genes, 0.9%	36 out of 3327 genes, 1.1%	0.704138
vacuole	6 out of 222 genes, 2.7%	104 out of 3327 genes, 3.1%	0.704193
mitochondrial part	20 out of 222 genes, 9.0%	329 out of 3327 genes, 9.9%	0.709619
mitochondrial membrane	14 out of 222 genes, 6.3%	235 out of 3327 genes, 7.1%	0.715253
cell projection	14 out of 222 genes, 6.3%	235 out of 3327 genes, 7.1%	0.715253
endoplasmic reticulum lumen	2 out of 222 genes, 0.9%	37 out of 3327 genes, 1.1%	0.718492
transport vesicle	2 out of 222 genes, 0.9%	38 out of 3327 genes, 1.1%	0.732259
axon	2 out of 222 genes, 0.9%	38 out of 3327 genes, 1.1%	0.732259
nucleolus	23 out of 222 genes, 10.4%	381 out of 3327 genes, 11.5%	0.73334
Golgi membrane	8 out of 222 genes, 3.6%	141 out of 3327 genes, 4.2%	0.736085
mitochondrial membrane part	4 out of 222 genes, 1.8%	75 out of 3327 genes, 2.3%	0.748436
nuclear lumen	42 out of 222 genes, 18.9%	685 out of 3327 genes, 20.6%	0.762963
melanosome	3 out of 222 genes, 1.4%	59 out of 3327 genes, 1.8%	0.765132
pigment granule	3 out of 222 genes, 1.4%	59 out of 3327 genes, 1.8%	0.765132
clathrin-coated vesicle	2 out of 222 genes, 0.9%	41 out of 3327 genes, 1.2%	0.770176
neuronal cell body	2 out of 222 genes, 0.9%	41 out of 3327 genes, 1.2%	0.770176
membrane-enclosed lumen	54 out of 222 genes, 24.3%	875 out of 3327 genes, 26.3%	0.778317
dendrite	3 out of 222 genes, 1.4%	62 out of 3327 genes, 1.9%	0.794
organelle lumen	52 out of 222 genes, 23.4%	852 out of 3327 genes, 25.6%	0.801963
chromosome	9 out of 222 genes, 4.1%	171 out of 3327 genes, 5.1%	0.818676
cell-cell junction	3 out of 222 genes, 1.4%	65 out of 3327 genes, 2.0%	0.819864
microtubule cytoskeleton	12 out of 222 genes, 5.4%	224 out of 3327 genes, 6.7%	0.829922
spliceosomal complex	4 out of 222 genes, 1.8%	85 out of 3327 genes, 2.6%	0.830117
membrane-bounded organelle	158 out of 222 genes, 71.2%	2453 out of 3327 genes, 73.7%	0.835557
intracellular organelle lumen	51 out of 222 genes, 23.0%	849 out of 3327 genes, 25.5%	0.836433
cell body	2 out of 222 genes, 0.9%	49 out of 3327 genes, 1.5%	0.849285
membrane raft	2 out of 222 genes, 0.9%	49 out of 3327 genes, 1.5%	0.849285
cell leading edge	3 out of 222 genes, 1.4%	70 out of 3327 genes, 2.1%	0.85685
membrane-bounded vesicle	11 out of 222 genes, 5.0%	214 out of 3327 genes, 6.4%	0.859531
cell projection part	5 out of 222 genes, 2.3%	109 out of 3327 genes, 3.3%	0.863817
cell cortex	2 out of 222 genes, 0.9%	51 out of 3327 genes, 1.5%	0.864768
intracellular membrane-bounded organelle	157 out of 222 genes, 70.7%	2451 out of 3327 genes, 73.7%	0.866388
synapse	3 out of 222 genes, 1.4%	72 out of 3327 genes, 2.2%	0.869688
mitochondrial inner membrane	9 out of 222 genes, 4.1%	185 out of 3327 genes, 5.6%	0.881883
large ribosomal subunit	2 out of 222 genes, 0.9%	54 out of 3327 genes, 1.6%	0.885282
integral to organelle membrane	2 out of 222 genes, 0.9%	54 out of 3327 genes, 1.6%	0.885282
cell junction	6 out of 222 genes, 2.7%	133 out of 3327 genes, 4.0%	0.889814
catalytic step 2 spliceosome	2 out of 222 genes, 0.9%	55 out of 3327 genes, 1.7%	0.891456
cytoplasmic membrane-bounded vesicle	10 out of 222 genes, 4.5%	206 out of 3327 genes, 6.2%	0.893901
mitochondrion	40 out of 222 genes, 18.0%	701 out of 3327 genes, 21.1%	0.894001
mitochondrial matrix	5 out of 222 genes, 2.3%	117 out of 3327 genes, 3.5%	0.901006
intrinsic to organelle membrane	2 out of 222 genes, 0.9%	57 out of 3327 genes, 1.7%	0.902892
nucleus	78 out of 222 genes, 35.1%	1298 out of 3327 genes, 39.0%	0.903403
ribonucleoprotein complex	16 out of 222 genes, 7.2%	315 out of 3327 genes, 9.5%	0.908861
organelle inner membrane	9 out of 222 genes, 4.1%	193 out of 3327 genes, 5.8%	0.909114
nuclear part	45 out of 222 genes, 20.3%	791 out of 3327 genes, 23.8%	0.913534
nuclear body	3 out of 222 genes, 1.4%	81 out of 3327 genes, 2.4%	0.915715
ribosome	6 out of 222 genes, 2.7%	141 out of 3327 genes, 4.2%	0.919019
cytoplasm	158 out of 222 genes, 71.2%	2494 out of 3327 genes, 75.0%	0.922056
neuron projection	5 out of 222 genes, 2.3%	123 out of 3327 genes, 3.7%	0.922818
chromosomal part	6 out of 222 genes, 2.7%	146 out of 3327 genes, 4.4%	0.933648
vesicle	11 out of 222 genes, 5.0%	240 out of 3327 genes, 7.2%	0.937056
cytoplasmic vesicle part	3 out of 222 genes, 1.4%	87 out of 3327 genes, 2.6%	0.937628
cytoplasmic vesicle	10 out of 222 genes, 4.5%	224 out of 3327 genes, 6.7%	0.941373
vesicle membrane	3 out of 222 genes, 1.4%	89 out of 3327 genes, 2.7%	0.94368
ribosomal subunit	3 out of 222 genes, 1.4%	94 out of 3327 genes, 2.8%	0.956515
neuron part	5 out of 222 genes, 2.3%	140 out of 3327 genes, 4.2%	0.963372
cytosolic ribosome	2 out of 222 genes, 0.9%	75 out of 3327 genes, 2.3%	0.96558
chromatin	2 out of 222 genes, 0.9%	77 out of 3327 genes, 2.3%	0.969428
cytoplasmic vesicle membrane	2 out of 222 genes, 0.9%	82 out of 3327 genes, 2.5%	0.977326
organelle	166 out of 222 genes, 74.8%	2663 out of 3327 genes, 80.0%	0.98094
protein complex	50 out of 222 genes, 22.5%	941 out of 3327 genes, 28.3%	0.981496
microtubule organizing center	3 out of 222 genes, 1.4%	110 out of 3327 genes, 3.3%	0.981549
centrosome	2 out of 222 genes, 0.9%	87 out of 3327 genes, 2.6%	0.983239
intracellular organelle	165 out of 222 genes, 74.3%	2661 out of 3327 genes, 80.0%	0.986572
cytoskeletal part	11 out of 222 genes, 5.0%	283 out of 3327 genes, 8.5%	0.98672
cell	204 out of 222 genes, 91.9%	3161 out of 3327 genes, 95.0%	0.986877
cell part	204 out of 222 genes, 91.9%	3161 out of 3327 genes, 95.0%	0.986877
organelle part	105 out of 222 genes, 47.3%	1811 out of 3327 genes, 54.4%	0.988557
intracellular organelle part	104 out of 222 genes, 46.8%	1797 out of 3327 genes, 54.0%	0.988801
cytoskeleton	16 out of 222 genes, 7.2%	391 out of 3327 genes, 11.8%	0.992055
non-membrane-bounded organelle	50 out of 222 genes, 22.5%	980 out of 3327 genes, 29.5%	0.993317
intracellular non-membrane-bounded organelle	50 out of 222 genes, 22.5%	980 out of 3327 genes, 29.5%	0.993317
actin cytoskeleton	2 out of 222 genes, 0.9%	102 out of 3327 genes, 3.1%	0.993345
cytosolic part	2 out of 222 genes, 0.9%	114 out of 3327 genes, 3.4%	0.996872
intracellular	194 out of 222 genes, 87.4%	3069 out of 3327 genes, 92.2%	0.996971
cytoplasmic part	114 out of 222 genes, 51.4%	2001 out of 3327 genes, 60.1%	0.997588
intracellular part	190 out of 222 genes, 85.6%	3028 out of 3327 genes, 91.0%	0.997893
macromolecular complex	62 out of 222 genes, 27.9%	1225 out of 3327 genes, 36.8%	0.998495
cytosol	27 out of 222 genes, 12.2%	666 out of 3327 genes, 20.0%	0.999482
Terms from the Component Ontology with p-value as good or better than 1

## Sheet: Biological process
Gene Ontology term	Cluster frequency	Protein frequency of use	P-value
defense response	25 out of 205 genes, 12.2%	86 out of 3087 genes, 2.8%	7.44085e-11
defense response to virus	10 out of 205 genes, 4.9%	13 out of 3087 genes, 0.4%	3.24146e-10
response to virus	17 out of 205 genes, 8.3%	51 out of 3087 genes, 1.7%	9.74682e-09
response to biotic stimulus	24 out of 205 genes, 11.7%	100 out of 3087 genes, 3.2%	1.3265e-08
response to other organism	22 out of 205 genes, 10.7%	96 out of 3087 genes, 3.1%	1.37144e-07
negative regulation of viral genome replication	6 out of 205 genes, 2.9%	7 out of 3087 genes, 0.2%	5.29313e-07
negative regulation of viral reproduction	6 out of 205 genes, 2.9%	7 out of 3087 genes, 0.2%	5.29313e-07
immune response	19 out of 205 genes, 9.3%	83 out of 3087 genes, 2.7%	1.05719e-06
immune system process	37 out of 205 genes, 18.0%	276 out of 3087 genes, 8.9%	1.498e-05
response to type I interferon	4 out of 205 genes, 2.0%	4 out of 3087 genes, 0.1%	1.89204e-05
intrinsic apoptotic signaling pathway	8 out of 205 genes, 3.9%	20 out of 3087 genes, 0.6%	2.07771e-05
negative regulation of multi-organism process	6 out of 205 genes, 2.9%	11 out of 3087 genes, 0.4%	2.7833e-05
innate immune response	11 out of 205 genes, 5.4%	40 out of 3087 genes, 1.3%	3.54266e-05
regulation of viral genome replication	6 out of 205 genes, 2.9%	12 out of 3087 genes, 0.4%	5.25992e-05
negative regulation of reproductive process	6 out of 205 genes, 2.9%	12 out of 3087 genes, 0.4%	5.25992e-05
immune effector process	11 out of 205 genes, 5.4%	42 out of 3087 genes, 1.4%	5.82717e-05
regulation of multi-organism process	13 out of 205 genes, 6.3%	59 out of 3087 genes, 1.9%	8.83545e-05
leukocyte chemotaxis	5 out of 205 genes, 2.4%	9 out of 3087 genes, 0.3%	0.000124494
response to cytokine stimulus	13 out of 205 genes, 6.3%	62 out of 3087 genes, 2.0%	0.000151719
positive regulation of apoptotic process	15 out of 205 genes, 7.3%	79 out of 3087 genes, 2.6%	0.000155076
positive regulation of programmed cell death	15 out of 205 genes, 7.3%	80 out of 3087 genes, 2.6%	0.000179801
positive regulation of cell death	15 out of 205 genes, 7.3%	82 out of 3087 genes, 2.7%	0.000239673
response to interferon-alpha	3 out of 205 genes, 1.5%	3 out of 3087 genes, 0.1%	0.000288863
type I interferon-mediated signaling pathway	3 out of 205 genes, 1.5%	3 out of 3087 genes, 0.1%	0.000288863
cellular response to type I interferon	3 out of 205 genes, 1.5%	3 out of 3087 genes, 0.1%	0.000288863
apoptotic signaling pathway	8 out of 205 genes, 3.9%	28 out of 3087 genes, 0.9%	0.000322175
induction of apoptosis	9 out of 205 genes, 4.4%	35 out of 3087 genes, 1.1%	0.000326093
fat cell differentiation	5 out of 205 genes, 2.4%	11 out of 3087 genes, 0.4%	0.000408737
induction of programmed cell death	9 out of 205 genes, 4.4%	36 out of 3087 genes, 1.2%	0.000410137
positive regulation of cytokine production	8 out of 205 genes, 3.9%	29 out of 3087 genes, 0.9%	0.000419883
regulation of execution phase of apoptosis	8 out of 205 genes, 3.9%	30 out of 3087 genes, 1.0%	0.000540381
response to interferon-gamma	4 out of 205 genes, 2.0%	7 out of 3087 genes, 0.2%	0.000564095
regulation of cytokine production	11 out of 205 genes, 5.4%	56 out of 3087 genes, 1.8%	0.00088671
chondrocyte differentiation	4 out of 205 genes, 2.0%	8 out of 3087 genes, 0.3%	0.00106971
intrinsic apoptotic signaling pathway in response to oxidative stress	3 out of 205 genes, 1.5%	4 out of 3087 genes, 0.1%	0.00109869
interferon-gamma-mediated signaling pathway	3 out of 205 genes, 1.5%	4 out of 3087 genes, 0.1%	0.00109869
cellular response to interferon-gamma	3 out of 205 genes, 1.5%	4 out of 3087 genes, 0.1%	0.00109869
negative regulation of multicellular organismal process	10 out of 205 genes, 4.9%	50 out of 3087 genes, 1.6%	0.00131339
regulation of epithelial cell proliferation	8 out of 205 genes, 3.9%	34 out of 3087 genes, 1.1%	0.00133053
response to stress	50 out of 205 genes, 24.4%	507 out of 3087 genes, 16.4%	0.00155532
cartilage development	5 out of 205 genes, 2.4%	15 out of 3087 genes, 0.5%	0.00213227
cell chemotaxis	5 out of 205 genes, 2.4%	15 out of 3087 genes, 0.5%	0.00213227
negative regulation of angiogenesis	3 out of 205 genes, 1.5%	5 out of 3087 genes, 0.2%	0.00261223
neutrophil chemotaxis	3 out of 205 genes, 1.5%	5 out of 3087 genes, 0.2%	0.00261223
response to stimulus	89 out of 205 genes, 43.4%	1053 out of 3087 genes, 34.1%	0.00262218
regulation of apoptotic process	27 out of 205 genes, 13.2%	234 out of 3087 genes, 7.6%	0.0026367
regulation of viral reproduction	8 out of 205 genes, 3.9%	38 out of 3087 genes, 1.2%	0.00284645
neuromuscular process controlling balance	4 out of 205 genes, 2.0%	10 out of 3087 genes, 0.3%	0.00288607
regulation of programmed cell death	27 out of 205 genes, 13.2%	236 out of 3087 genes, 7.6%	0.00298349
leukocyte migration	6 out of 205 genes, 2.9%	23 out of 3087 genes, 0.7%	0.00309364
regulation of type I interferon production	5 out of 205 genes, 2.4%	17 out of 3087 genes, 0.6%	0.00393831
regulation of immune effector process	7 out of 205 genes, 3.4%	32 out of 3087 genes, 1.0%	0.00414807
regulation of adaptive immune response	4 out of 205 genes, 2.0%	11 out of 3087 genes, 0.4%	0.0043017
response to cobalt ion	2 out of 205 genes, 1.0%	2 out of 3087 genes, 0.1%	0.00438987
cellular response to interferon-alpha	2 out of 205 genes, 1.0%	2 out of 3087 genes, 0.1%	0.00438987
engulfment of apoptotic cell	2 out of 205 genes, 1.0%	2 out of 3087 genes, 0.1%	0.00438987
neural nucleus development	2 out of 205 genes, 1.0%	2 out of 3087 genes, 0.1%	0.00438987
regulation of cell death	27 out of 205 genes, 13.2%	243 out of 3087 genes, 7.9%	0.00452007
regulation of membrane lipid distribution	3 out of 205 genes, 1.5%	6 out of 3087 genes, 0.2%	0.00496946
connective tissue development	5 out of 205 genes, 2.4%	18 out of 3087 genes, 0.6%	0.00516338
positive regulation of type I interferon production	4 out of 205 genes, 2.0%	12 out of 3087 genes, 0.4%	0.00612098
positive regulation of cellular process	54 out of 205 genes, 26.3%	594 out of 3087 genes, 19.2%	0.0062239
embryonic organ morphogenesis	5 out of 205 genes, 2.4%	19 out of 3087 genes, 0.6%	0.00663583
positive regulation of smooth muscle cell proliferation	3 out of 205 genes, 1.5%	7 out of 3087 genes, 0.2%	0.00827348
neuromuscular process	4 out of 205 genes, 2.0%	13 out of 3087 genes, 0.4%	0.00838814
regulation of cell activation	9 out of 205 genes, 4.4%	55 out of 3087 genes, 1.8%	0.00919714
positive regulation of biological process	56 out of 205 genes, 27.3%	637 out of 3087 genes, 20.6%	0.0107763
regulation of reproductive process	8 out of 205 genes, 3.9%	47 out of 3087 genes, 1.5%	0.01093
visual perception	4 out of 205 genes, 2.0%	14 out of 3087 genes, 0.5%	0.0111427
sensory perception of light stimulus	4 out of 205 genes, 2.0%	14 out of 3087 genes, 0.5%	0.0111427
regulation of DNA binding	4 out of 205 genes, 2.0%	14 out of 3087 genes, 0.5%	0.0111427
auditory receptor cell morphogenesis	2 out of 205 genes, 1.0%	3 out of 3087 genes, 0.1%	0.0125919
positive regulation of defense response to virus by host	2 out of 205 genes, 1.0%	3 out of 3087 genes, 0.1%	0.0125919
binding of sperm to zona pellucida	2 out of 205 genes, 1.0%	3 out of 3087 genes, 0.1%	0.0125919
cell-cell recognition	2 out of 205 genes, 1.0%	3 out of 3087 genes, 0.1%	0.0125919
phospholipid scrambling	2 out of 205 genes, 1.0%	3 out of 3087 genes, 0.1%	0.0125919
negative regulation of B cell proliferation	2 out of 205 genes, 1.0%	3 out of 3087 genes, 0.1%	0.0125919
negative regulation of transmembrane transport	2 out of 205 genes, 1.0%	3 out of 3087 genes, 0.1%	0.0125919
negative regulation of ion transmembrane transport	2 out of 205 genes, 1.0%	3 out of 3087 genes, 0.1%	0.0125919
sperm-egg recognition	2 out of 205 genes, 1.0%	3 out of 3087 genes, 0.1%	0.0125919
dendrite morphogenesis	2 out of 205 genes, 1.0%	3 out of 3087 genes, 0.1%	0.0125919
brown fat cell differentiation	2 out of 205 genes, 1.0%	3 out of 3087 genes, 0.1%	0.0125919
auditory receptor cell development	2 out of 205 genes, 1.0%	3 out of 3087 genes, 0.1%	0.0125919
cartilage development involved in endochondral bone morphogenesis	2 out of 205 genes, 1.0%	3 out of 3087 genes, 0.1%	0.0125919
establishment of protein localization to Golgi	2 out of 205 genes, 1.0%	3 out of 3087 genes, 0.1%	0.0125919
regulation of mitochondrial fission	2 out of 205 genes, 1.0%	3 out of 3087 genes, 0.1%	0.0125919
positive regulation of mitochondrial fission	2 out of 205 genes, 1.0%	3 out of 3087 genes, 0.1%	0.0125919
regulation of kidney development	2 out of 205 genes, 1.0%	3 out of 3087 genes, 0.1%	0.0125919
response to ionizing radiation	5 out of 205 genes, 2.4%	22 out of 3087 genes, 0.7%	0.0127691
negative regulation of immune system process	5 out of 205 genes, 2.4%	23 out of 3087 genes, 0.7%	0.0154567
regulation of peptidyl-tyrosine phosphorylation	5 out of 205 genes, 2.4%	23 out of 3087 genes, 0.7%	0.0154567
regulation of cell proliferation	21 out of 205 genes, 10.2%	194 out of 3087 genes, 6.3%	0.0159111
regulation of leukocyte activation	8 out of 205 genes, 3.9%	51 out of 3087 genes, 1.7%	0.0176233
intrinsic apoptotic signaling pathway in response to DNA damage	3 out of 205 genes, 1.5%	9 out of 3087 genes, 0.3%	0.0179807
regulation of B cell proliferation	3 out of 205 genes, 1.5%	9 out of 3087 genes, 0.3%	0.0179807
ear morphogenesis	3 out of 205 genes, 1.5%	9 out of 3087 genes, 0.3%	0.0179807
regulation of protein secretion	3 out of 205 genes, 1.5%	9 out of 3087 genes, 0.3%	0.0179807
regulation of response to biotic stimulus	5 out of 205 genes, 2.4%	24 out of 3087 genes, 0.8%	0.0184978
regulation of immune system process	16 out of 205 genes, 7.8%	138 out of 3087 genes, 4.5%	0.0187463
epithelial cell differentiation	6 out of 205 genes, 2.9%	33 out of 3087 genes, 1.1%	0.0194739
positive regulation of multicellular organismal process	9 out of 205 genes, 4.4%	62 out of 3087 genes, 2.0%	0.0196185
regulation of peptidase activity	9 out of 205 genes, 4.4%	62 out of 3087 genes, 2.0%	0.0196185
skeletal system development	7 out of 205 genes, 3.4%	43 out of 3087 genes, 1.4%	0.0213561
regulation of endothelial cell proliferation	4 out of 205 genes, 2.0%	17 out of 3087 genes, 0.6%	0.0226496
mammary gland development	4 out of 205 genes, 2.0%	17 out of 3087 genes, 0.6%	0.0226496
regulation of defense response to virus	4 out of 205 genes, 2.0%	17 out of 3087 genes, 0.6%	0.0226496
sensory perception	7 out of 205 genes, 3.4%	44 out of 3087 genes, 1.4%	0.024013
regulation of binding	7 out of 205 genes, 3.4%	44 out of 3087 genes, 1.4%	0.024013
C-terminal protein amino acid modification	2 out of 205 genes, 1.0%	4 out of 3087 genes, 0.1%	0.0240851
response to interferon-beta	2 out of 205 genes, 1.0%	4 out of 3087 genes, 0.1%	0.0240851
intrinsic apoptotic signaling pathway in response to DNA damage by p53 class mediator	2 out of 205 genes, 1.0%	4 out of 3087 genes, 0.1%	0.0240851
regulation of defense response to virus by host	2 out of 205 genes, 1.0%	4 out of 3087 genes, 0.1%	0.0240851
negative regulation of B cell activation	2 out of 205 genes, 1.0%	4 out of 3087 genes, 0.1%	0.0240851
protein autoubiquitination	2 out of 205 genes, 1.0%	4 out of 3087 genes, 0.1%	0.0240851
inner ear receptor cell development	2 out of 205 genes, 1.0%	4 out of 3087 genes, 0.1%	0.0240851
regulation of adaptive immune response based on somatic recombination of immune receptors built from immunoglobulin superfamily domains	3 out of 205 genes, 1.5%	10 out of 3087 genes, 0.3%	0.0244498
response to gamma radiation	3 out of 205 genes, 1.5%	10 out of 3087 genes, 0.3%	0.0244498
cellular response to mechanical stimulus	3 out of 205 genes, 1.5%	10 out of 3087 genes, 0.3%	0.0244498
regulation of cysteine-type endopeptidase activity involved in apoptotic process	7 out of 205 genes, 3.4%	45 out of 3087 genes, 1.5%	0.0268893
negative regulation of cytokine production	4 out of 205 genes, 2.0%	18 out of 3087 genes, 0.6%	0.0276457
response to toxic substance	5 out of 205 genes, 2.4%	27 out of 3087 genes, 0.9%	0.0298968
regulation of cysteine-type endopeptidase activity	7 out of 205 genes, 3.4%	46 out of 3087 genes, 1.5%	0.0299921
regulation of immune response	9 out of 205 genes, 4.4%	67 out of 3087 genes, 2.2%	0.0310585
negative regulation of biological process	50 out of 205 genes, 24.4%	590 out of 3087 genes, 19.1%	0.0314489
positive regulation of immune effector process	3 out of 205 genes, 1.5%	11 out of 3087 genes, 0.4%	0.0320053
response to exogenous dsRNA	3 out of 205 genes, 1.5%	11 out of 3087 genes, 0.4%	0.0320053
regulation of smooth muscle cell proliferation	3 out of 205 genes, 1.5%	11 out of 3087 genes, 0.4%	0.0320053
multi-organism process	29 out of 205 genes, 14.1%	310 out of 3087 genes, 10.0%	0.0327048
ear development	4 out of 205 genes, 2.0%	19 out of 3087 genes, 0.6%	0.0332483
regulation of endopeptidase activity	8 out of 205 genes, 3.9%	58 out of 3087 genes, 1.9%	0.035682
RNA methylation	2 out of 205 genes, 1.0%	5 out of 3087 genes, 0.2%	0.0384003
sprouting angiogenesis	2 out of 205 genes, 1.0%	5 out of 3087 genes, 0.2%	0.0384003
N-acetylglucosamine metabolic process	2 out of 205 genes, 1.0%	5 out of 3087 genes, 0.2%	0.0384003
phagocytosis, engulfment	2 out of 205 genes, 1.0%	5 out of 3087 genes, 0.2%	0.0384003
negative regulation of cell-substrate adhesion	2 out of 205 genes, 1.0%	5 out of 3087 genes, 0.2%	0.0384003
positive regulation of mitochondrion organization	2 out of 205 genes, 1.0%	5 out of 3087 genes, 0.2%	0.0384003
central nervous system neuron axonogenesis	2 out of 205 genes, 1.0%	5 out of 3087 genes, 0.2%	0.0384003
biomineral tissue development	2 out of 205 genes, 1.0%	5 out of 3087 genes, 0.2%	0.0384003
negative regulation of translation in response to stress	2 out of 205 genes, 1.0%	5 out of 3087 genes, 0.2%	0.0384003
protein localization to Golgi apparatus	2 out of 205 genes, 1.0%	5 out of 3087 genes, 0.2%	0.0384003
response to nicotine	2 out of 205 genes, 1.0%	5 out of 3087 genes, 0.2%	0.0384003
positive regulation of protein complex disassembly	2 out of 205 genes, 1.0%	5 out of 3087 genes, 0.2%	0.0384003
apoptotic cell clearance	2 out of 205 genes, 1.0%	5 out of 3087 genes, 0.2%	0.0384003
negative regulation of DNA binding	2 out of 205 genes, 1.0%	5 out of 3087 genes, 0.2%	0.0384003
maintenance of protein localization in organelle	2 out of 205 genes, 1.0%	5 out of 3087 genes, 0.2%	0.0384003
ossification	4 out of 205 genes, 2.0%	20 out of 3087 genes, 0.6%	0.0394655
response to UV	4 out of 205 genes, 2.0%	20 out of 3087 genes, 0.6%	0.0394655
response to mechanical stimulus	4 out of 205 genes, 2.0%	20 out of 3087 genes, 0.6%	0.0394655
regulation of angiogenesis	4 out of 205 genes, 2.0%	20 out of 3087 genes, 0.6%	0.0394655
regulation of defense response	9 out of 205 genes, 4.4%	70 out of 3087 genes, 2.3%	0.0398096
epithelial cell development	3 out of 205 genes, 1.5%	12 out of 3087 genes, 0.4%	0.0406334
regulation of B cell activation	3 out of 205 genes, 1.5%	12 out of 3087 genes, 0.4%	0.0406334
DNA damage response, signal transduction by p53 class mediator	6 out of 205 genes, 2.9%	39 out of 3087 genes, 1.3%	0.0412598
cellular divalent inorganic cation homeostasis	6 out of 205 genes, 2.9%	39 out of 3087 genes, 1.3%	0.0412598
regulation of cellular process	101 out of 205 genes, 49.3%	1338 out of 3087 genes, 43.3%	0.0450593
embryonic organ development	6 out of 205 genes, 2.9%	40 out of 3087 genes, 1.3%	0.0459605
sensory perception of sound	4 out of 205 genes, 2.0%	21 out of 3087 genes, 0.7%	0.0463006
sensory perception of mechanical stimulus	4 out of 205 genes, 2.0%	21 out of 3087 genes, 0.7%	0.0463006
positive regulation of binding	4 out of 205 genes, 2.0%	21 out of 3087 genes, 0.7%	0.0463006
apoptotic process	15 out of 205 genes, 7.3%	142 out of 3087 genes, 4.6%	0.0467502
regulation of anatomical structure morphogenesis	10 out of 205 genes, 4.9%	84 out of 3087 genes, 2.7%	0.0491611
regulation of receptor-mediated endocytosis	3 out of 205 genes, 1.5%	13 out of 3087 genes, 0.4%	0.050307
mesenchymal cell differentiation	3 out of 205 genes, 1.5%	13 out of 3087 genes, 0.4%	0.050307
positive regulation of peptidyl-tyrosine phosphorylation	3 out of 205 genes, 1.5%	13 out of 3087 genes, 0.4%	0.050307
nucleic acid phosphodiester bond hydrolysis	5 out of 205 genes, 2.4%	31 out of 3087 genes, 1.0%	0.050814
divalent inorganic cation homeostasis	6 out of 205 genes, 2.9%	41 out of 3087 genes, 1.3%	0.0509819
negative regulation of cellular process	46 out of 205 genes, 22.4%	553 out of 3087 genes, 17.9%	0.051787
neurological system process	14 out of 205 genes, 6.8%	132 out of 3087 genes, 4.3%	0.0521967
cell death	17 out of 205 genes, 8.3%	169 out of 3087 genes, 5.5%	0.0528094
regulation of mononuclear cell proliferation	4 out of 205 genes, 2.0%	22 out of 3087 genes, 0.7%	0.053752
regulation of lymphocyte proliferation	4 out of 205 genes, 2.0%	22 out of 3087 genes, 0.7%	0.053752
regulation of leukocyte proliferation	4 out of 205 genes, 2.0%	22 out of 3087 genes, 0.7%	0.053752
regulation of vasculature development	4 out of 205 genes, 2.0%	22 out of 3087 genes, 0.7%	0.053752
programmed cell death	15 out of 205 genes, 7.3%	145 out of 3087 genes, 4.7%	0.0545146
metanephros development	2 out of 205 genes, 1.0%	6 out of 3087 genes, 0.2%	0.0551157
positive regulation of adaptive immune response	2 out of 205 genes, 1.0%	6 out of 3087 genes, 0.2%	0.0551157
positive regulation of adaptive immune response based on somatic recombination of immune receptors built from immunoglobulin superfamily domains	2 out of 205 genes, 1.0%	6 out of 3087 genes, 0.2%	0.0551157
Golgi to plasma membrane transport	2 out of 205 genes, 1.0%	6 out of 3087 genes, 0.2%	0.0551157
cyclic nucleotide metabolic process	2 out of 205 genes, 1.0%	6 out of 3087 genes, 0.2%	0.0551157
membrane invagination	2 out of 205 genes, 1.0%	6 out of 3087 genes, 0.2%	0.0551157
negative regulation of type I interferon production	2 out of 205 genes, 1.0%	6 out of 3087 genes, 0.2%	0.0551157
positive regulation of interferon-alpha production	2 out of 205 genes, 1.0%	6 out of 3087 genes, 0.2%	0.0551157
negative regulation of mononuclear cell proliferation	2 out of 205 genes, 1.0%	6 out of 3087 genes, 0.2%	0.0551157
auditory receptor cell differentiation	2 out of 205 genes, 1.0%	6 out of 3087 genes, 0.2%	0.0551157
embryonic skeletal system morphogenesis	2 out of 205 genes, 1.0%	6 out of 3087 genes, 0.2%	0.0551157
negative regulation of lymphocyte proliferation	2 out of 205 genes, 1.0%	6 out of 3087 genes, 0.2%	0.0551157
epithelial cell proliferation	2 out of 205 genes, 1.0%	6 out of 3087 genes, 0.2%	0.0551157
negative regulation of leukocyte proliferation	2 out of 205 genes, 1.0%	6 out of 3087 genes, 0.2%	0.0551157
intrinsic apoptotic signaling pathway by p53 class mediator	2 out of 205 genes, 1.0%	6 out of 3087 genes, 0.2%	0.0551157
response to organic substance	30 out of 205 genes, 14.6%	338 out of 3087 genes, 10.9%	0.0552327
death	17 out of 205 genes, 8.3%	170 out of 3087 genes, 5.5%	0.0553091
response to bacterium	6 out of 205 genes, 2.9%	42 out of 3087 genes, 1.4%	0.0563271
aging	5 out of 205 genes, 2.4%	32 out of 3087 genes, 1.0%	0.0571059
cellular response to abiotic stimulus	5 out of 205 genes, 2.4%	32 out of 3087 genes, 1.0%	0.0571059
regulation of RNA biosynthetic process	35 out of 205 genes, 17.1%	408 out of 3087 genes, 13.2%	0.0604054
cell-type specific apoptotic process	3 out of 205 genes, 1.5%	14 out of 3087 genes, 0.5%	0.0609881
regulation of organ morphogenesis	3 out of 205 genes, 1.5%	14 out of 3087 genes, 0.5%	0.0609881
regulation of biosynthetic process	43 out of 205 genes, 21.0%	518 out of 3087 genes, 16.8%	0.0613747
activation of cysteine-type endopeptidase activity involved in apoptotic process	4 out of 205 genes, 2.0%	23 out of 3087 genes, 0.7%	0.0618142
activation of cysteine-type endopeptidase activity	4 out of 205 genes, 2.0%	23 out of 3087 genes, 0.7%	0.0618142
regulation of lipid metabolic process	6 out of 205 genes, 2.9%	43 out of 3087 genes, 1.4%	0.0619981
regulation of proteolysis	6 out of 205 genes, 2.9%	43 out of 3087 genes, 1.4%	0.0619981
signal transduction in response to DNA damage	6 out of 205 genes, 2.9%	43 out of 3087 genes, 1.4%	0.0619981
cellular response to cytokine stimulus	6 out of 205 genes, 2.9%	43 out of 3087 genes, 1.4%	0.0619981
signal transduction by p53 class mediator	6 out of 205 genes, 2.9%	43 out of 3087 genes, 1.4%	0.0619981
positive regulation of immune system process	9 out of 205 genes, 4.4%	76 out of 3087 genes, 2.5%	0.0620229
regulation of macromolecule metabolic process	58 out of 205 genes, 28.3%	729 out of 3087 genes, 23.6%	0.0629129
cytokine-mediated signaling pathway	5 out of 205 genes, 2.4%	33 out of 3087 genes, 1.1%	0.0638259
negative regulation of cell proliferation	10 out of 205 genes, 4.9%	88 out of 3087 genes, 2.9%	0.0639296
regulation of transcription, DNA-dependent	34 out of 205 genes, 16.6%	397 out of 3087 genes, 12.9%	0.0650699
regulation of lymphocyte activation	6 out of 205 genes, 2.9%	44 out of 3087 genes, 1.4%	0.0679957
phagocytosis	3 out of 205 genes, 1.5%	15 out of 3087 genes, 0.5%	0.0726304
lipoprotein metabolic process	3 out of 205 genes, 1.5%	15 out of 3087 genes, 0.5%	0.0726304
response to dsRNA	3 out of 205 genes, 1.5%	15 out of 3087 genes, 0.5%	0.0726304
positive regulation of epithelial cell proliferation	3 out of 205 genes, 1.5%	15 out of 3087 genes, 0.5%	0.0726304
regulation of production of molecular mediator of immune response	2 out of 205 genes, 1.0%	7 out of 3087 genes, 0.2%	0.0738526
cytoplasmic pattern recognition receptor signaling pathway	2 out of 205 genes, 1.0%	7 out of 3087 genes, 0.2%	0.0738526
nuclear envelope organization	2 out of 205 genes, 1.0%	7 out of 3087 genes, 0.2%	0.0738526
regulation of interferon-alpha production	2 out of 205 genes, 1.0%	7 out of 3087 genes, 0.2%	0.0738526
positive regulation of ATPase activity	2 out of 205 genes, 1.0%	7 out of 3087 genes, 0.2%	0.0738526
inner ear morphogenesis	2 out of 205 genes, 1.0%	7 out of 3087 genes, 0.2%	0.0738526
mechanoreceptor differentiation	2 out of 205 genes, 1.0%	7 out of 3087 genes, 0.2%	0.0738526
regulation of ATPase activity	2 out of 205 genes, 1.0%	7 out of 3087 genes, 0.2%	0.0738526
regulation of blood vessel endothelial cell migration	2 out of 205 genes, 1.0%	7 out of 3087 genes, 0.2%	0.0738526
positive regulation of blood vessel endothelial cell migration	2 out of 205 genes, 1.0%	7 out of 3087 genes, 0.2%	0.0738526
embryonic skeletal system development	2 out of 205 genes, 1.0%	7 out of 3087 genes, 0.2%	0.0738526
inner ear receptor cell differentiation	2 out of 205 genes, 1.0%	7 out of 3087 genes, 0.2%	0.0738526
endochondral bone morphogenesis	2 out of 205 genes, 1.0%	7 out of 3087 genes, 0.2%	0.0738526
growth	6 out of 205 genes, 2.9%	45 out of 3087 genes, 1.5%	0.0743198
intracellular signal transduction	22 out of 205 genes, 10.7%	242 out of 3087 genes, 7.8%	0.0764015
tissue development	17 out of 205 genes, 8.3%	178 out of 3087 genes, 5.8%	0.0783304
DNA damage response, signal transduction by p53 class mediator resulting in cell cycle arrest	5 out of 205 genes, 2.4%	35 out of 3087 genes, 1.1%	0.0785404
gland development	5 out of 205 genes, 2.4%	35 out of 3087 genes, 1.1%	0.0785404
signal transduction involved in cell cycle checkpoint	5 out of 205 genes, 2.4%	35 out of 3087 genes, 1.1%	0.0785404
signal transduction involved in DNA integrity checkpoint	5 out of 205 genes, 2.4%	35 out of 3087 genes, 1.1%	0.0785404
signal transduction involved in mitotic cell cycle checkpoint	5 out of 205 genes, 2.4%	35 out of 3087 genes, 1.1%	0.0785404
signal transduction involved in DNA damage checkpoint	5 out of 205 genes, 2.4%	35 out of 3087 genes, 1.1%	0.0785404
signal transduction involved in mitotic G1 DNA damage checkpoint	5 out of 205 genes, 2.4%	35 out of 3087 genes, 1.1%	0.0785404
response to radiation	7 out of 205 genes, 3.4%	57 out of 3087 genes, 1.8%	0.0805113
DNA damage checkpoint	6 out of 205 genes, 2.9%	46 out of 3087 genes, 1.5%	0.0809689
DNA integrity checkpoint	6 out of 205 genes, 2.9%	46 out of 3087 genes, 1.5%	0.0809689
cell-matrix adhesion	3 out of 205 genes, 1.5%	16 out of 3087 genes, 0.5%	0.0851804
apoptotic mitochondrial changes	3 out of 205 genes, 1.5%	16 out of 3087 genes, 0.5%	0.0851804
regulation of cell-substrate adhesion	3 out of 205 genes, 1.5%	16 out of 3087 genes, 0.5%	0.0851804
central nervous system neuron differentiation	3 out of 205 genes, 1.5%	16 out of 3087 genes, 0.5%	0.0851804
skeletal system morphogenesis	3 out of 205 genes, 1.5%	16 out of 3087 genes, 0.5%	0.0851804
negative regulation of epithelial cell proliferation	3 out of 205 genes, 1.5%	16 out of 3087 genes, 0.5%	0.0851804
mesenchyme development	3 out of 205 genes, 1.5%	16 out of 3087 genes, 0.5%	0.0851804
response to lipid	9 out of 205 genes, 4.4%	81 out of 3087 genes, 2.6%	0.0856294
regulation of cellular macromolecule biosynthetic process	39 out of 205 genes, 19.0%	476 out of 3087 genes, 15.4%	0.0863712
cellular calcium ion homeostasis	5 out of 205 genes, 2.4%	36 out of 3087 genes, 1.2%	0.0865254
mitotic G1 DNA damage checkpoint	5 out of 205 genes, 2.4%	36 out of 3087 genes, 1.2%	0.0865254
regulation of secretion	7 out of 205 genes, 3.4%	58 out of 3087 genes, 1.9%	0.0866643
negative regulation of peptidase activity	4 out of 205 genes, 2.0%	26 out of 3087 genes, 0.8%	0.0895512
macromolecule methylation	4 out of 205 genes, 2.0%	26 out of 3087 genes, 0.8%	0.0895512
regulation of multicellular organismal process	23 out of 205 genes, 11.2%	260 out of 3087 genes, 8.4%	0.0900617
positive regulation of endothelial cell proliferation	2 out of 205 genes, 1.0%	8 out of 3087 genes, 0.3%	0.0942715
malate metabolic process	2 out of 205 genes, 1.0%	8 out of 3087 genes, 0.3%	0.0942715
mRNA cleavage	2 out of 205 genes, 1.0%	8 out of 3087 genes, 0.3%	0.0942715
lactation	2 out of 205 genes, 1.0%	8 out of 3087 genes, 0.3%	0.0942715
cell recognition	2 out of 205 genes, 1.0%	8 out of 3087 genes, 0.3%	0.0942715
regulation of endothelial cell migration	2 out of 205 genes, 1.0%	8 out of 3087 genes, 0.3%	0.0942715
positive regulation of endothelial cell migration	2 out of 205 genes, 1.0%	8 out of 3087 genes, 0.3%	0.0942715
secretion by tissue	2 out of 205 genes, 1.0%	8 out of 3087 genes, 0.3%	0.0942715
cellular pigmentation	2 out of 205 genes, 1.0%	8 out of 3087 genes, 0.3%	0.0942715
regulation of toll-like receptor signaling pathway	2 out of 205 genes, 1.0%	8 out of 3087 genes, 0.3%	0.0942715
multicellular organism growth	2 out of 205 genes, 1.0%	8 out of 3087 genes, 0.3%	0.0942715
negative regulation of ion transport	2 out of 205 genes, 1.0%	8 out of 3087 genes, 0.3%	0.0942715
positive regulation of neuron apoptotic process	2 out of 205 genes, 1.0%	8 out of 3087 genes, 0.3%	0.0942715
lipid phosphorylation	2 out of 205 genes, 1.0%	8 out of 3087 genes, 0.3%	0.0942715
phosphatidylinositol phosphorylation	2 out of 205 genes, 1.0%	8 out of 3087 genes, 0.3%	0.0942715
positive regulation of neuron death	2 out of 205 genes, 1.0%	8 out of 3087 genes, 0.3%	0.0942715
regulation of hydrolase activity	15 out of 205 genes, 7.3%	157 out of 3087 genes, 5.1%	0.0943741
response to light stimulus	5 out of 205 genes, 2.4%	37 out of 3087 genes, 1.2%	0.0949197
mitotic DNA damage checkpoint	5 out of 205 genes, 2.4%	37 out of 3087 genes, 1.2%	0.0949197
mitotic DNA integrity checkpoint	5 out of 205 genes, 2.4%	37 out of 3087 genes, 1.2%	0.0949197
positive regulation of cell cycle arrest	5 out of 205 genes, 2.4%	37 out of 3087 genes, 1.2%	0.0949197
regulation of macromolecule biosynthetic process	40 out of 205 genes, 19.5%	494 out of 3087 genes, 16.0%	0.0955276
positive regulation of signal transduction	13 out of 205 genes, 6.3%	132 out of 3087 genes, 4.3%	0.0956559
biological regulation	111 out of 205 genes, 54.1%	1529 out of 3087 genes, 49.5%	0.0974895
nucleus organization	3 out of 205 genes, 1.5%	17 out of 3087 genes, 0.6%	0.0985798
regulation of transcription from RNA polymerase II promoter	17 out of 205 genes, 8.3%	184 out of 3087 genes, 6.0%	0.0992758
positive regulation of signaling	13 out of 205 genes, 6.3%	133 out of 3087 genes, 4.3%	0.100058
response to organic cyclic compound	10 out of 205 genes, 4.9%	96 out of 3087 genes, 3.1%	0.101338
regulation of RNA metabolic process	36 out of 205 genes, 17.6%	441 out of 3087 genes, 14.3%	0.101705
response to chemical stimulus	38 out of 205 genes, 18.5%	469 out of 3087 genes, 15.2%	0.102284
regulation of cellular biosynthetic process	41 out of 205 genes, 20.0%	511 out of 3087 genes, 16.6%	0.102626
positive regulation of leukocyte activation	5 out of 205 genes, 2.4%	38 out of 3087 genes, 1.2%	0.103714
regulation of I-kappaB kinase/NF-kappaB cascade	5 out of 205 genes, 2.4%	38 out of 3087 genes, 1.2%	0.103714
regulation of innate immune response	5 out of 205 genes, 2.4%	38 out of 3087 genes, 1.2%	0.103714
calcium ion homeostasis	5 out of 205 genes, 2.4%	38 out of 3087 genes, 1.2%	0.103714
negative regulation of G1/S transition of mitotic cell cycle	5 out of 205 genes, 2.4%	38 out of 3087 genes, 1.2%	0.103714
positive regulation of cell communication	13 out of 205 genes, 6.3%	134 out of 3087 genes, 4.3%	0.104582
response to abiotic stimulus	14 out of 205 genes, 6.8%	147 out of 3087 genes, 4.8%	0.105871
regulation of biological process	104 out of 205 genes, 50.7%	1429 out of 3087 genes, 46.3%	0.106264
cell motility	10 out of 205 genes, 4.9%	97 out of 3087 genes, 3.1%	0.106762
localization of cell	10 out of 205 genes, 4.9%	97 out of 3087 genes, 3.1%	0.106762
regulation of primary metabolic process	57 out of 205 genes, 27.8%	741 out of 3087 genes, 24.0%	0.109679
regulation of multicellular organismal development	14 out of 205 genes, 6.8%	148 out of 3087 genes, 4.8%	0.110337
response to hypoxia	6 out of 205 genes, 2.9%	50 out of 3087 genes, 1.6%	0.110753
response to decreased oxygen levels	6 out of 205 genes, 2.9%	50 out of 3087 genes, 1.6%	0.110753
single-organism behavior	6 out of 205 genes, 2.9%	50 out of 3087 genes, 1.6%	0.110753
positive regulation of I-kappaB kinase/NF-kappaB cascade	4 out of 205 genes, 2.0%	28 out of 3087 genes, 0.9%	0.110831
cellular component movement	15 out of 205 genes, 7.3%	161 out of 3087 genes, 5.2%	0.110933
positive regulation of transcription from RNA polymerase II promoter	10 out of 205 genes, 4.9%	98 out of 3087 genes, 3.2%	0.11235
DNA catabolic process	3 out of 205 genes, 1.5%	18 out of 3087 genes, 0.6%	0.112767
regulation of fatty acid metabolic process	3 out of 205 genes, 1.5%	18 out of 3087 genes, 0.6%	0.112767
cellular response to biotic stimulus	3 out of 205 genes, 1.5%	18 out of 3087 genes, 0.6%	0.112767
positive regulation of cell activation	5 out of 205 genes, 2.4%	39 out of 3087 genes, 1.3%	0.112899
central nervous system development	9 out of 205 genes, 4.4%	86 out of 3087 genes, 2.8%	0.113967
DNA catabolic process, endonucleolytic	2 out of 205 genes, 1.0%	9 out of 3087 genes, 0.3%	0.116069
release of cytochrome c from mitochondria	2 out of 205 genes, 1.0%	9 out of 3087 genes, 0.3%	0.116069
negative regulation of endothelial cell proliferation	2 out of 205 genes, 1.0%	9 out of 3087 genes, 0.3%	0.116069
regulation of lymphocyte mediated immunity	2 out of 205 genes, 1.0%	9 out of 3087 genes, 0.3%	0.116069
apoptotic DNA fragmentation	2 out of 205 genes, 1.0%	9 out of 3087 genes, 0.3%	0.116069
body fluid secretion	2 out of 205 genes, 1.0%	9 out of 3087 genes, 0.3%	0.116069
dendrite development	2 out of 205 genes, 1.0%	9 out of 3087 genes, 0.3%	0.116069
regulation of interleukin-6 production	2 out of 205 genes, 1.0%	9 out of 3087 genes, 0.3%	0.116069
response to tumor necrosis factor	2 out of 205 genes, 1.0%	9 out of 3087 genes, 0.3%	0.116069
positive regulation of DNA binding	2 out of 205 genes, 1.0%	9 out of 3087 genes, 0.3%	0.116069
regulation of translation in response to stress	2 out of 205 genes, 1.0%	9 out of 3087 genes, 0.3%	0.116069
positive regulation of exocytosis	2 out of 205 genes, 1.0%	9 out of 3087 genes, 0.3%	0.116069
negative regulation of immune response	2 out of 205 genes, 1.0%	9 out of 3087 genes, 0.3%	0.116069
positive regulation of protein kinase B signaling cascade	2 out of 205 genes, 1.0%	9 out of 3087 genes, 0.3%	0.116069
mammary gland epithelium development	2 out of 205 genes, 1.0%	9 out of 3087 genes, 0.3%	0.116069
positive regulation of ERK1 and ERK2 cascade	2 out of 205 genes, 1.0%	9 out of 3087 genes, 0.3%	0.116069
cellular response to ionizing radiation	2 out of 205 genes, 1.0%	9 out of 3087 genes, 0.3%	0.116069
glucosamine-containing compound metabolic process	2 out of 205 genes, 1.0%	9 out of 3087 genes, 0.3%	0.116069
regulation of extrinsic apoptotic signaling pathway	2 out of 205 genes, 1.0%	9 out of 3087 genes, 0.3%	0.116069
response to oxygen levels	6 out of 205 genes, 2.9%	51 out of 3087 genes, 1.7%	0.118972
regulation of metabolic process	65 out of 205 genes, 31.7%	861 out of 3087 genes, 27.9%	0.119642
intracellular receptor mediated signaling pathway	4 out of 205 genes, 2.0%	29 out of 3087 genes, 0.9%	0.122242
positive regulation of cysteine-type endopeptidase activity involved in apoptotic process	4 out of 205 genes, 2.0%	29 out of 3087 genes, 0.9%	0.122242
phosphatidylinositol metabolic process	4 out of 205 genes, 2.0%	29 out of 3087 genes, 0.9%	0.122242
positive regulation of cysteine-type endopeptidase activity	4 out of 205 genes, 2.0%	29 out of 3087 genes, 0.9%	0.122242
regulation of cell cycle arrest	5 out of 205 genes, 2.4%	40 out of 3087 genes, 1.3%	0.122461
regulation of cellular metabolic process	58 out of 205 genes, 28.3%	763 out of 3087 genes, 24.7%	0.126851
negative regulation of binding	3 out of 205 genes, 1.5%	19 out of 3087 genes, 0.6%	0.127676
regulation of nucleobase-containing compound metabolic process	41 out of 205 genes, 20.0%	521 out of 3087 genes, 16.9%	0.128304
regulation of G1/S transition of mitotic cell cycle	5 out of 205 genes, 2.4%	41 out of 3087 genes, 1.3%	0.132389
cell migration	9 out of 205 genes, 4.4%	89 out of 3087 genes, 2.9%	0.133194
response to molecule of bacterial origin	4 out of 205 genes, 2.0%	30 out of 3087 genes, 1.0%	0.134133
positive regulation of defense response	4 out of 205 genes, 2.0%	30 out of 3087 genes, 1.0%	0.134133
response to lipopolysaccharide	4 out of 205 genes, 2.0%	30 out of 3087 genes, 1.0%	0.134133
protein lipidation	2 out of 205 genes, 1.0%	10 out of 3087 genes, 0.3%	0.138974
central nervous system neuron development	2 out of 205 genes, 1.0%	10 out of 3087 genes, 0.3%	0.138974
response to estradiol stimulus	2 out of 205 genes, 1.0%	10 out of 3087 genes, 0.3%	0.138974
regulation of interleukin-12 production	2 out of 205 genes, 1.0%	10 out of 3087 genes, 0.3%	0.138974
regulation of tumor necrosis factor production	2 out of 205 genes, 1.0%	10 out of 3087 genes, 0.3%	0.138974
lipoprotein biosynthetic process	2 out of 205 genes, 1.0%	10 out of 3087 genes, 0.3%	0.138974
endothelial cell migration	2 out of 205 genes, 1.0%	10 out of 3087 genes, 0.3%	0.138974
response to antibiotic	2 out of 205 genes, 1.0%	10 out of 3087 genes, 0.3%	0.138974
positive regulation of behavior	2 out of 205 genes, 1.0%	10 out of 3087 genes, 0.3%	0.138974
positive regulation of chemotaxis	2 out of 205 genes, 1.0%	10 out of 3087 genes, 0.3%	0.138974
negative regulation of lymphocyte activation	2 out of 205 genes, 1.0%	10 out of 3087 genes, 0.3%	0.138974
bone morphogenesis	2 out of 205 genes, 1.0%	10 out of 3087 genes, 0.3%	0.138974
response to interleukin-1	2 out of 205 genes, 1.0%	10 out of 3087 genes, 0.3%	0.138974
response to ketone	2 out of 205 genes, 1.0%	10 out of 3087 genes, 0.3%	0.138974
regulation of reactive oxygen species metabolic process	2 out of 205 genes, 1.0%	10 out of 3087 genes, 0.3%	0.138974
positive regulation of cell proliferation	10 out of 205 genes, 4.9%	103 out of 3087 genes, 3.3%	0.142717
phosphatidylinositol biosynthetic process	3 out of 205 genes, 1.5%	20 out of 3087 genes, 0.6%	0.143243
locomotory behavior	3 out of 205 genes, 1.5%	20 out of 3087 genes, 0.6%	0.143243
RNA modification	3 out of 205 genes, 1.5%	20 out of 3087 genes, 0.6%	0.143243
cell-substrate adhesion	3 out of 205 genes, 1.5%	20 out of 3087 genes, 0.6%	0.143243
positive regulation of DNA metabolic process	3 out of 205 genes, 1.5%	20 out of 3087 genes, 0.6%	0.143243
cell differentiation	30 out of 205 genes, 14.6%	372 out of 3087 genes, 12.1%	0.143914
cellular cation homeostasis	7 out of 205 genes, 3.4%	66 out of 3087 genes, 2.1%	0.14504
regulation of neuron apoptotic process	4 out of 205 genes, 2.0%	31 out of 3087 genes, 1.0%	0.146476
regulation of nitrogen compound metabolic process	43 out of 205 genes, 21.0%	556 out of 3087 genes, 18.0%	0.147324
microtubule-based movement	5 out of 205 genes, 2.4%	43 out of 3087 genes, 1.4%	0.153282
brain development	7 out of 205 genes, 3.4%	67 out of 3087 genes, 2.2%	0.153418
regulation of ion transport	6 out of 205 genes, 2.9%	55 out of 3087 genes, 1.8%	0.154724
positive regulation of endopeptidase activity	4 out of 205 genes, 2.0%	32 out of 3087 genes, 1.0%	0.159243
regulation of endocytosis	4 out of 205 genes, 2.0%	32 out of 3087 genes, 1.0%	0.159243
regulation of neuron death	4 out of 205 genes, 2.0%	32 out of 3087 genes, 1.0%	0.159243
post-Golgi vesicle-mediated transport	3 out of 205 genes, 1.5%	21 out of 3087 genes, 0.7%	0.1594
negative regulation of translation	3 out of 205 genes, 1.5%	21 out of 3087 genes, 0.7%	0.1594
regulation of exocytosis	3 out of 205 genes, 1.5%	21 out of 3087 genes, 0.7%	0.1594
regulation of nuclease activity	3 out of 205 genes, 1.5%	21 out of 3087 genes, 0.7%	0.1594
regulation of lipid biosynthetic process	3 out of 205 genes, 1.5%	21 out of 3087 genes, 0.7%	0.1594
positive regulation of secretion	3 out of 205 genes, 1.5%	21 out of 3087 genes, 0.7%	0.1594
cellular developmental process	31 out of 205 genes, 15.1%	391 out of 3087 genes, 12.7%	0.161823
negative regulation of leukocyte activation	2 out of 205 genes, 1.0%	11 out of 3087 genes, 0.4%	0.162744
regulation of leukocyte mediated immunity	2 out of 205 genes, 1.0%	11 out of 3087 genes, 0.4%	0.162744
amino sugar metabolic process	2 out of 205 genes, 1.0%	11 out of 3087 genes, 0.4%	0.162744
regulation of epithelial cell differentiation	2 out of 205 genes, 1.0%	11 out of 3087 genes, 0.4%	0.162744
pigmentation	2 out of 205 genes, 1.0%	11 out of 3087 genes, 0.4%	0.162744
negative regulation of cell activation	2 out of 205 genes, 1.0%	11 out of 3087 genes, 0.4%	0.162744
developmental growth involved in morphogenesis	2 out of 205 genes, 1.0%	11 out of 3087 genes, 0.4%	0.162744
antigen processing and presentation of peptide antigen via MHC class I	5 out of 205 genes, 2.4%	44 out of 3087 genes, 1.4%	0.164216
regulation of protein transport	5 out of 205 genes, 2.4%	44 out of 3087 genes, 1.4%	0.164216
negative regulation of hydrolase activity	5 out of 205 genes, 2.4%	44 out of 3087 genes, 1.4%	0.164216
positive regulation of response to stimulus	15 out of 205 genes, 7.3%	172 out of 3087 genes, 5.6%	0.164916
positive regulation of developmental process	8 out of 205 genes, 3.9%	81 out of 3087 genes, 2.6%	0.166352
negative regulation of macromolecule metabolic process	23 out of 205 genes, 11.2%	281 out of 3087 genes, 9.1%	0.16652
regulation of transport	16 out of 205 genes, 7.8%	186 out of 3087 genes, 6.0%	0.168166
carbohydrate derivative biosynthetic process	13 out of 205 genes, 6.3%	146 out of 3087 genes, 4.7%	0.168198
wound healing	10 out of 205 genes, 4.9%	107 out of 3087 genes, 3.5%	0.169795
glycoprotein metabolic process	7 out of 205 genes, 3.4%	69 out of 3087 genes, 2.2%	0.170827
regulation of vesicle-mediated transport	6 out of 205 genes, 2.9%	57 out of 3087 genes, 1.8%	0.174198
negative regulation of cell cycle phase transition	5 out of 205 genes, 2.4%	45 out of 3087 genes, 1.5%	0.175453
negative regulation of mitotic cell cycle phase transition	5 out of 205 genes, 2.4%	45 out of 3087 genes, 1.5%	0.175453
regulation of response to stress	12 out of 205 genes, 5.9%	134 out of 3087 genes, 4.3%	0.175671
system process	15 out of 205 genes, 7.3%	174 out of 3087 genes, 5.6%	0.176011
learning or memory	3 out of 205 genes, 1.5%	22 out of 3087 genes, 0.7%	0.176081
cell redox homeostasis	3 out of 205 genes, 1.5%	22 out of 3087 genes, 0.7%	0.176081
regulation of apoptotic signaling pathway	3 out of 205 genes, 1.5%	22 out of 3087 genes, 0.7%	0.176081
positive regulation of intracellular protein kinase cascade	7 out of 205 genes, 3.4%	70 out of 3087 genes, 2.3%	0.179844
glycerolipid metabolic process	7 out of 205 genes, 3.4%	70 out of 3087 genes, 2.3%	0.179844
organ development	26 out of 205 genes, 12.7%	326 out of 3087 genes, 10.6%	0.181079
positive regulation of lymphocyte activation	4 out of 205 genes, 2.0%	34 out of 3087 genes, 1.1%	0.185929
glycerolipid biosynthetic process	5 out of 205 genes, 2.4%	46 out of 3087 genes, 1.5%	0.186976
negative regulation of transport	5 out of 205 genes, 2.4%	46 out of 3087 genes, 1.5%	0.186976
regulation of interphase of mitotic cell cycle	5 out of 205 genes, 2.4%	46 out of 3087 genes, 1.5%	0.186976
histone mRNA metabolic process	2 out of 205 genes, 1.0%	12 out of 3087 genes, 0.4%	0.187167
adult locomotory behavior	2 out of 205 genes, 1.0%	12 out of 3087 genes, 0.4%	0.187167
positive regulation of cell-substrate adhesion	2 out of 205 genes, 1.0%	12 out of 3087 genes, 0.4%	0.187167
mesenchymal cell development	2 out of 205 genes, 1.0%	12 out of 3087 genes, 0.4%	0.187167
regulation of blood coagulation	2 out of 205 genes, 1.0%	12 out of 3087 genes, 0.4%	0.187167
apoptotic nuclear changes	2 out of 205 genes, 1.0%	12 out of 3087 genes, 0.4%	0.187167
embryonic limb morphogenesis	2 out of 205 genes, 1.0%	12 out of 3087 genes, 0.4%	0.187167
hindbrain development	2 out of 205 genes, 1.0%	12 out of 3087 genes, 0.4%	0.187167
embryonic appendage morphogenesis	2 out of 205 genes, 1.0%	12 out of 3087 genes, 0.4%	0.187167
defense response to bacterium	2 out of 205 genes, 1.0%	12 out of 3087 genes, 0.4%	0.187167
regulation of muscle adaptation	2 out of 205 genes, 1.0%	12 out of 3087 genes, 0.4%	0.187167
positive regulation of nucleocytoplasmic transport	2 out of 205 genes, 1.0%	12 out of 3087 genes, 0.4%	0.187167
regulation of behavior	2 out of 205 genes, 1.0%	12 out of 3087 genes, 0.4%	0.187167
regulation of chemotaxis	2 out of 205 genes, 1.0%	12 out of 3087 genes, 0.4%	0.187167
regulation of protein kinase B signaling cascade	2 out of 205 genes, 1.0%	12 out of 3087 genes, 0.4%	0.187167
regulation of hemostasis	2 out of 205 genes, 1.0%	12 out of 3087 genes, 0.4%	0.187167
cellular homeostasis	12 out of 205 genes, 5.9%	136 out of 3087 genes, 4.4%	0.188749
negative regulation of metabolic process	24 out of 205 genes, 11.7%	300 out of 3087 genes, 9.7%	0.189307
double-strand break repair	3 out of 205 genes, 1.5%	23 out of 3087 genes, 0.7%	0.193221
cellular component disassembly involved in execution phase of apoptosis	3 out of 205 genes, 1.5%	23 out of 3087 genes, 0.7%	0.193221
inflammatory response	3 out of 205 genes, 1.5%	23 out of 3087 genes, 0.7%	0.193221
response to carbohydrate stimulus	3 out of 205 genes, 1.5%	23 out of 3087 genes, 0.7%	0.193221
developmental growth	3 out of 205 genes, 1.5%	23 out of 3087 genes, 0.7%	0.193221
multicellular organismal homeostasis	3 out of 205 genes, 1.5%	23 out of 3087 genes, 0.7%	0.193221
cognition	3 out of 205 genes, 1.5%	23 out of 3087 genes, 0.7%	0.193221
execution phase of apoptosis	3 out of 205 genes, 1.5%	23 out of 3087 genes, 0.7%	0.193221
glycoprotein biosynthetic process	6 out of 205 genes, 2.9%	59 out of 3087 genes, 1.9%	0.194625
cellular membrane organization	11 out of 205 genes, 5.4%	124 out of 3087 genes, 4.0%	0.197544
positive regulation of peptidase activity	4 out of 205 genes, 2.0%	35 out of 3087 genes, 1.1%	0.199785
extracellular matrix organization	4 out of 205 genes, 2.0%	35 out of 3087 genes, 1.1%	0.199785
extracellular structure organization	4 out of 205 genes, 2.0%	35 out of 3087 genes, 1.1%	0.199785
cell adhesion	8 out of 205 genes, 3.9%	85 out of 3087 genes, 2.8%	0.200007
organ morphogenesis	8 out of 205 genes, 3.9%	85 out of 3087 genes, 2.8%	0.200007
biological adhesion	8 out of 205 genes, 3.9%	85 out of 3087 genes, 2.8%	0.200007
macromolecule modification	36 out of 205 genes, 17.6%	472 out of 3087 genes, 15.3%	0.200182
regulation of gene expression	40 out of 205 genes, 19.5%	530 out of 3087 genes, 17.2%	0.203007
cellular response to stimulus	55 out of 205 genes, 26.8%	747 out of 3087 genes, 24.2%	0.203286
behavior	6 out of 205 genes, 2.9%	60 out of 3087 genes, 1.9%	0.205167
negative regulation of apoptotic process	8 out of 205 genes, 3.9%	86 out of 3087 genes, 2.8%	0.208832
epithelium development	8 out of 205 genes, 3.9%	86 out of 3087 genes, 2.8%	0.208832
maintenance of protein location	3 out of 205 genes, 1.5%	24 out of 3087 genes, 0.8%	0.210756
regulation of ion homeostasis	3 out of 205 genes, 1.5%	24 out of 3087 genes, 0.8%	0.210756
mitotic cell cycle checkpoint	5 out of 205 genes, 2.4%	48 out of 3087 genes, 1.6%	0.210805
negative regulation of cell adhesion	2 out of 205 genes, 1.0%	13 out of 3087 genes, 0.4%	0.21205
cell aging	2 out of 205 genes, 1.0%	13 out of 3087 genes, 0.4%	0.21205
regulation of mitochondrion organization	2 out of 205 genes, 1.0%	13 out of 3087 genes, 0.4%	0.21205
NAD metabolic process	2 out of 205 genes, 1.0%	13 out of 3087 genes, 0.4%	0.21205
regulation of cytokine biosynthetic process	2 out of 205 genes, 1.0%	13 out of 3087 genes, 0.4%	0.21205
positive regulation of angiogenesis	2 out of 205 genes, 1.0%	13 out of 3087 genes, 0.4%	0.21205
regulation of glucose import	2 out of 205 genes, 1.0%	13 out of 3087 genes, 0.4%	0.21205
membrane organization	11 out of 205 genes, 5.4%	126 out of 3087 genes, 4.1%	0.212083
methylation	4 out of 205 genes, 2.0%	36 out of 3087 genes, 1.2%	0.213943
regulation of body fluid levels	9 out of 205 genes, 4.4%	100 out of 3087 genes, 3.2%	0.216603
embryo development	13 out of 205 genes, 6.3%	154 out of 3087 genes, 5.0%	0.219462
negative regulation of molecular function	13 out of 205 genes, 6.3%	154 out of 3087 genes, 5.0%	0.219462
protein catabolic process	10 out of 205 genes, 4.9%	114 out of 3087 genes, 3.7%	0.22252
nucleobase-containing small molecule metabolic process	21 out of 205 genes, 10.2%	265 out of 3087 genes, 8.6%	0.222838
organophosphate metabolic process	26 out of 205 genes, 12.7%	336 out of 3087 genes, 10.9%	0.226111
negative regulation of programmed cell death	8 out of 205 genes, 3.9%	88 out of 3087 genes, 2.9%	0.226928
peptide metabolic process	4 out of 205 genes, 2.0%	37 out of 3087 genes, 1.2%	0.22837
forebrain development	4 out of 205 genes, 2.0%	37 out of 3087 genes, 1.2%	0.22837
morphogenesis of a branching structure	3 out of 205 genes, 1.5%	25 out of 3087 genes, 0.8%	0.228624
negative regulation of endopeptidase activity	3 out of 205 genes, 1.5%	25 out of 3087 genes, 0.8%	0.228624
telencephalon development	3 out of 205 genes, 1.5%	25 out of 3087 genes, 0.8%	0.228624
cellular carbohydrate biosynthetic process	3 out of 205 genes, 1.5%	25 out of 3087 genes, 0.8%	0.228624
morphogenesis of a branching epithelium	3 out of 205 genes, 1.5%	25 out of 3087 genes, 0.8%	0.228624
negative regulation of cellular biosynthetic process	14 out of 205 genes, 6.8%	170 out of 3087 genes, 5.5%	0.235271
potassium ion transport	2 out of 205 genes, 1.0%	14 out of 3087 genes, 0.5%	0.237227
lysosome organization	2 out of 205 genes, 1.0%	14 out of 3087 genes, 0.5%	0.237227
regulation of calcium ion transport into cytosol	2 out of 205 genes, 1.0%	14 out of 3087 genes, 0.5%	0.237227
developmental maturation	2 out of 205 genes, 1.0%	14 out of 3087 genes, 0.5%	0.237227
gene silencing by RNA	2 out of 205 genes, 1.0%	14 out of 3087 genes, 0.5%	0.237227
negative regulation of defense response	2 out of 205 genes, 1.0%	14 out of 3087 genes, 0.5%	0.237227
response to corticosteroid stimulus	2 out of 205 genes, 1.0%	14 out of 3087 genes, 0.5%	0.237227
positive regulation of response to external stimulus	2 out of 205 genes, 1.0%	14 out of 3087 genes, 0.5%	0.237227
positive regulation of lipid metabolic process	2 out of 205 genes, 1.0%	14 out of 3087 genes, 0.5%	0.237227
regulation of coagulation	2 out of 205 genes, 1.0%	14 out of 3087 genes, 0.5%	0.237227
response to glucocorticoid stimulus	2 out of 205 genes, 1.0%	14 out of 3087 genes, 0.5%	0.237227
bone development	2 out of 205 genes, 1.0%	14 out of 3087 genes, 0.5%	0.237227
regulation of cell projection assembly	2 out of 205 genes, 1.0%	14 out of 3087 genes, 0.5%	0.237227
positive regulation of macromolecule biosynthetic process	16 out of 205 genes, 7.8%	198 out of 3087 genes, 6.4%	0.237856
positive regulation of biosynthetic process	17 out of 205 genes, 8.3%	212 out of 3087 genes, 6.9%	0.238577
positive regulation of innate immune response	3 out of 205 genes, 1.5%	26 out of 3087 genes, 0.8%	0.246764
positive regulation of cell adhesion	3 out of 205 genes, 1.5%	26 out of 3087 genes, 0.8%	0.246764
negative regulation of cellular macromolecule biosynthetic process	13 out of 205 genes, 6.3%	158 out of 3087 genes, 5.1%	0.24736
regulation of cellular ketone metabolic process	5 out of 205 genes, 2.4%	51 out of 3087 genes, 1.7%	0.248225
regulation of cell cycle phase transition	5 out of 205 genes, 2.4%	51 out of 3087 genes, 1.7%	0.248225
regulation of mitotic cell cycle phase transition	5 out of 205 genes, 2.4%	51 out of 3087 genes, 1.7%	0.248225
embryonic morphogenesis	6 out of 205 genes, 2.9%	64 out of 3087 genes, 2.1%	0.249227
regulation of developmental process	17 out of 205 genes, 8.3%	214 out of 3087 genes, 6.9%	0.250854
regulation of cellular localization	10 out of 205 genes, 4.9%	118 out of 3087 genes, 3.8%	0.255261
endocytosis	7 out of 205 genes, 3.4%	78 out of 3087 genes, 2.5%	0.258384
negative regulation of cellular component organization	7 out of 205 genes, 3.4%	78 out of 3087 genes, 2.5%	0.258384
cation homeostasis	7 out of 205 genes, 3.4%	78 out of 3087 genes, 2.5%	0.258384
nitrogen compound transport	7 out of 205 genes, 3.4%	78 out of 3087 genes, 2.5%	0.258384
regulation of signal transduction	22 out of 205 genes, 10.7%	286 out of 3087 genes, 9.3%	0.260123
cellular metal ion homeostasis	5 out of 205 genes, 2.4%	52 out of 3087 genes, 1.7%	0.26107
positive regulation of cell cycle process	5 out of 205 genes, 2.4%	52 out of 3087 genes, 1.7%	0.26107
protein O-linked glycosylation	2 out of 205 genes, 1.0%	15 out of 3087 genes, 0.5%	0.26255
single fertilization	2 out of 205 genes, 1.0%	15 out of 3087 genes, 0.5%	0.26255
appendage morphogenesis	2 out of 205 genes, 1.0%	15 out of 3087 genes, 0.5%	0.26255
limb morphogenesis	2 out of 205 genes, 1.0%	15 out of 3087 genes, 0.5%	0.26255
regulation of T cell proliferation	2 out of 205 genes, 1.0%	15 out of 3087 genes, 0.5%	0.26255
appendage development	2 out of 205 genes, 1.0%	15 out of 3087 genes, 0.5%	0.26255
limb development	2 out of 205 genes, 1.0%	15 out of 3087 genes, 0.5%	0.26255
regulation of ERK1 and ERK2 cascade	2 out of 205 genes, 1.0%	15 out of 3087 genes, 0.5%	0.26255
cellular response to molecule of bacterial origin	2 out of 205 genes, 1.0%	15 out of 3087 genes, 0.5%	0.26255
cellular response to lipopolysaccharide	2 out of 205 genes, 1.0%	15 out of 3087 genes, 0.5%	0.26255
negative regulation of biosynthetic process	14 out of 205 genes, 6.8%	174 out of 3087 genes, 5.6%	0.262745
positive regulation of nucleobase-containing compound metabolic process	15 out of 205 genes, 7.3%	188 out of 3087 genes, 6.1%	0.263275
neuron differentiation	10 out of 205 genes, 4.9%	119 out of 3087 genes, 3.9%	0.263698
GTP metabolic process	8 out of 205 genes, 3.9%	92 out of 3087 genes, 3.0%	0.264709
negative regulation of cell death	8 out of 205 genes, 3.9%	92 out of 3087 genes, 3.0%	0.264709
DNA-dependent transcription, elongation	3 out of 205 genes, 1.5%	27 out of 3087 genes, 0.9%	0.265118
regulation of protein binding	3 out of 205 genes, 1.5%	27 out of 3087 genes, 0.9%	0.265118
maintenance of location	3 out of 205 genes, 1.5%	27 out of 3087 genes, 0.9%	0.265118
response to alcohol	3 out of 205 genes, 1.5%	27 out of 3087 genes, 0.9%	0.265118
nucleotide metabolic process	19 out of 205 genes, 9.3%	245 out of 3087 genes, 7.9%	0.268535
cellular protein modification process	33 out of 205 genes, 16.1%	446 out of 3087 genes, 14.4%	0.272195
protein modification process	33 out of 205 genes, 16.1%	446 out of 3087 genes, 14.4%	0.272195
glycerophospholipid metabolic process	5 out of 205 genes, 2.4%	53 out of 3087 genes, 1.7%	0.274068
sulfur compound metabolic process	5 out of 205 genes, 2.4%	53 out of 3087 genes, 1.7%	0.274068
negative regulation of organelle organization	5 out of 205 genes, 2.4%	53 out of 3087 genes, 1.7%	0.274068
response to wounding	11 out of 205 genes, 5.4%	134 out of 3087 genes, 4.3%	0.274341
nucleoside phosphate metabolic process	19 out of 205 genes, 9.3%	246 out of 3087 genes, 8.0%	0.274571
negative regulation of gene expression	12 out of 205 genes, 5.9%	148 out of 3087 genes, 4.8%	0.275721
positive regulation of transcription, DNA-dependent	12 out of 205 genes, 5.9%	148 out of 3087 genes, 4.8%	0.275721
positive regulation of intracellular transport	3 out of 205 genes, 1.5%	28 out of 3087 genes, 0.9%	0.283633
regulation of ion transmembrane transport	3 out of 205 genes, 1.5%	28 out of 3087 genes, 0.9%	0.283633
dicarboxylic acid metabolic process	3 out of 205 genes, 1.5%	28 out of 3087 genes, 0.9%	0.283633
regulation of cell migration	6 out of 205 genes, 2.9%	67 out of 3087 genes, 2.2%	0.283897
response to DNA damage stimulus	13 out of 205 genes, 6.3%	163 out of 3087 genes, 5.3%	0.284006
negative regulation of macromolecule biosynthetic process	13 out of 205 genes, 6.3%	163 out of 3087 genes, 5.3%	0.284006
metal ion homeostasis	5 out of 205 genes, 2.4%	54 out of 3087 genes, 1.7%	0.2872
regulation of establishment of protein localization	5 out of 205 genes, 2.4%	54 out of 3087 genes, 1.7%	0.2872
cellular chemical homeostasis	9 out of 205 genes, 4.4%	108 out of 3087 genes, 3.5%	0.28747
lysosomal transport	2 out of 205 genes, 1.0%	16 out of 3087 genes, 0.5%	0.287888
gland morphogenesis	2 out of 205 genes, 1.0%	16 out of 3087 genes, 0.5%	0.287888
positive regulation of mononuclear cell proliferation	2 out of 205 genes, 1.0%	16 out of 3087 genes, 0.5%	0.287888
negative regulation of cysteine-type endopeptidase activity involved in apoptotic process	2 out of 205 genes, 1.0%	16 out of 3087 genes, 0.5%	0.287888
response to amino acid stimulus	2 out of 205 genes, 1.0%	16 out of 3087 genes, 0.5%	0.287888
cell fate commitment	2 out of 205 genes, 1.0%	16 out of 3087 genes, 0.5%	0.287888
inner ear development	2 out of 205 genes, 1.0%	16 out of 3087 genes, 0.5%	0.287888
positive regulation of lymphocyte proliferation	2 out of 205 genes, 1.0%	16 out of 3087 genes, 0.5%	0.287888
regulation of wound healing	2 out of 205 genes, 1.0%	16 out of 3087 genes, 0.5%	0.287888
cellular response to radiation	2 out of 205 genes, 1.0%	16 out of 3087 genes, 0.5%	0.287888
negative regulation of catalytic activity	10 out of 205 genes, 4.9%	122 out of 3087 genes, 4.0%	0.289532
positive regulation of cellular biosynthetic process	16 out of 205 genes, 7.8%	206 out of 3087 genes, 6.7%	0.290059
response to external stimulus	11 out of 205 genes, 5.4%	136 out of 3087 genes, 4.4%	0.29077
cell cycle checkpoint	6 out of 205 genes, 2.9%	68 out of 3087 genes, 2.2%	0.295693
chemotaxis	6 out of 205 genes, 2.9%	68 out of 3087 genes, 2.2%	0.295693
taxis	6 out of 205 genes, 2.9%	68 out of 3087 genes, 2.2%	0.295693
signal transduction	38 out of 205 genes, 18.5%	524 out of 3087 genes, 17.0%	0.296805
phosphate-containing compound metabolic process	37 out of 205 genes, 18.0%	510 out of 3087 genes, 16.5%	0.299419
purine nucleotide biosynthetic process	5 out of 205 genes, 2.4%	55 out of 3087 genes, 1.8%	0.300448
protein glycosylation	5 out of 205 genes, 2.4%	55 out of 3087 genes, 1.8%	0.300448
negative regulation of cell cycle process	5 out of 205 genes, 2.4%	55 out of 3087 genes, 1.8%	0.300448
macromolecule glycosylation	5 out of 205 genes, 2.4%	55 out of 3087 genes, 1.8%	0.300448
glycerophospholipid biosynthetic process	4 out of 205 genes, 2.0%	42 out of 3087 genes, 1.4%	0.303468
positive regulation of immune response	4 out of 205 genes, 2.0%	42 out of 3087 genes, 1.4%	0.303468
regulation of protein modification process	16 out of 205 genes, 7.8%	208 out of 3087 genes, 6.7%	0.303679
guanosine-containing compound metabolic process	8 out of 205 genes, 3.9%	96 out of 3087 genes, 3.1%	0.304206
homeostatic process	17 out of 205 genes, 8.3%	223 out of 3087 genes, 7.2%	0.308956
positive regulation of nitrogen compound metabolic process	15 out of 205 genes, 7.3%	195 out of 3087 genes, 6.3%	0.312042
immune response-regulating cell surface receptor signaling pathway	2 out of 205 genes, 1.0%	17 out of 3087 genes, 0.6%	0.31313
generation of a signal involved in cell-cell signaling	2 out of 205 genes, 1.0%	17 out of 3087 genes, 0.6%	0.31313
elevation of cytosolic calcium ion concentration	2 out of 205 genes, 1.0%	17 out of 3087 genes, 0.6%	0.31313
response to nutrient	2 out of 205 genes, 1.0%	17 out of 3087 genes, 0.6%	0.31313
response to glucose stimulus	2 out of 205 genes, 1.0%	17 out of 3087 genes, 0.6%	0.31313
protein processing	2 out of 205 genes, 1.0%	17 out of 3087 genes, 0.6%	0.31313
signal release	2 out of 205 genes, 1.0%	17 out of 3087 genes, 0.6%	0.31313
adult behavior	2 out of 205 genes, 1.0%	17 out of 3087 genes, 0.6%	0.31313
response to alkaloid	2 out of 205 genes, 1.0%	17 out of 3087 genes, 0.6%	0.31313
positive regulation of cell cycle	2 out of 205 genes, 1.0%	17 out of 3087 genes, 0.6%	0.31313
regulation of response to cytokine stimulus	2 out of 205 genes, 1.0%	17 out of 3087 genes, 0.6%	0.31313
positive regulation of leukocyte proliferation	2 out of 205 genes, 1.0%	17 out of 3087 genes, 0.6%	0.31313
negative regulation of cysteine-type endopeptidase activity	2 out of 205 genes, 1.0%	17 out of 3087 genes, 0.6%	0.31313
positive regulation of hydrolase activity	8 out of 205 genes, 3.9%	97 out of 3087 genes, 3.1%	0.314291
positive regulation of organelle organization	4 out of 205 genes, 2.0%	43 out of 3087 genes, 1.4%	0.318872
positive regulation of MAPK cascade	4 out of 205 genes, 2.0%	43 out of 3087 genes, 1.4%	0.318872
response to steroid hormone stimulus	4 out of 205 genes, 2.0%	43 out of 3087 genes, 1.4%	0.318872
regulation of locomotion	6 out of 205 genes, 2.9%	70 out of 3087 genes, 2.3%	0.31956
regulation of cell motility	6 out of 205 genes, 2.9%	70 out of 3087 genes, 2.3%	0.31956
response to reactive oxygen species	3 out of 205 genes, 1.5%	30 out of 3087 genes, 1.0%	0.320935
regulation of transmembrane transport	3 out of 205 genes, 1.5%	30 out of 3087 genes, 1.0%	0.320935
GTP catabolic process	7 out of 205 genes, 3.4%	84 out of 3087 genes, 2.7%	0.322784
positive regulation of macromolecule metabolic process	26 out of 205 genes, 12.7%	355 out of 3087 genes, 11.5%	0.324023
positive regulation of cell differentiation	5 out of 205 genes, 2.4%	57 out of 3087 genes, 1.8%	0.327215
glycosylation	5 out of 205 genes, 2.4%	57 out of 3087 genes, 1.8%	0.327215
cellular response to chemical stimulus	21 out of 205 genes, 10.2%	284 out of 3087 genes, 9.2%	0.331942
negative regulation of RNA metabolic process	11 out of 205 genes, 5.4%	141 out of 3087 genes, 4.6%	0.332979
organophosphate biosynthetic process	11 out of 205 genes, 5.4%	141 out of 3087 genes, 4.6%	0.332979
signaling	41 out of 205 genes, 20.0%	576 out of 3087 genes, 18.7%	0.333209
single organism signaling	41 out of 205 genes, 20.0%	576 out of 3087 genes, 18.7%	0.333209
negative regulation of protein metabolic process	10 out of 205 genes, 4.9%	127 out of 3087 genes, 4.1%	0.334019
regulation of cellular catabolic process	8 out of 205 genes, 3.9%	99 out of 3087 genes, 3.2%	0.334657
positive regulation of cellular metabolic process	26 out of 205 genes, 12.7%	357 out of 3087 genes, 11.6%	0.335066
regulation of cell communication	24 out of 205 genes, 11.7%	328 out of 3087 genes, 10.6%	0.335332
regulation of signaling	24 out of 205 genes, 11.7%	328 out of 3087 genes, 10.6%	0.335332
tissue homeostasis	2 out of 205 genes, 1.0%	18 out of 3087 genes, 0.6%	0.338175
glutathione metabolic process	2 out of 205 genes, 1.0%	18 out of 3087 genes, 0.6%	0.338175
response to hexose stimulus	2 out of 205 genes, 1.0%	18 out of 3087 genes, 0.6%	0.338175
response to hydrogen peroxide	2 out of 205 genes, 1.0%	18 out of 3087 genes, 0.6%	0.338175
negative regulation of protein serine/threonine kinase activity	2 out of 205 genes, 1.0%	18 out of 3087 genes, 0.6%	0.338175
protein acylation	3 out of 205 genes, 1.5%	31 out of 3087 genes, 1.0%	0.339627
cell surface receptor signaling pathway	18 out of 205 genes, 8.8%	242 out of 3087 genes, 7.8%	0.340126
positive regulation of metabolic process	27 out of 205 genes, 13.2%	373 out of 3087 genes, 12.1%	0.343021
negative regulation of transcription, DNA-dependent	10 out of 205 genes, 4.9%	128 out of 3087 genes, 4.1%	0.343083
guanosine-containing compound catabolic process	7 out of 205 genes, 3.4%	86 out of 3087 genes, 2.8%	0.344876
RNA localization	4 out of 205 genes, 2.0%	45 out of 3087 genes, 1.5%	0.349839
nucleic acid transport	4 out of 205 genes, 2.0%	45 out of 3087 genes, 1.5%	0.349839
RNA transport	4 out of 205 genes, 2.0%	45 out of 3087 genes, 1.5%	0.349839
regulation of DNA metabolic process	4 out of 205 genes, 2.0%	45 out of 3087 genes, 1.5%	0.349839
establishment of RNA localization	4 out of 205 genes, 2.0%	45 out of 3087 genes, 1.5%	0.349839
locomotion	11 out of 205 genes, 5.4%	143 out of 3087 genes, 4.6%	0.350222
purine-containing compound metabolic process	15 out of 205 genes, 7.3%	201 out of 3087 genes, 6.5%	0.3557
cell morphogenesis involved in neuron differentiation	6 out of 205 genes, 2.9%	73 out of 3087 genes, 2.4%	0.355858
cellular response to external stimulus	3 out of 205 genes, 1.5%	32 out of 3087 genes, 1.0%	0.358288
phosphorus metabolic process	37 out of 205 genes, 18.0%	523 out of 3087 genes, 16.9%	0.36055
kidney development	2 out of 205 genes, 1.0%	19 out of 3087 genes, 0.6%	0.36294
protein methylation	2 out of 205 genes, 1.0%	19 out of 3087 genes, 0.6%	0.36294
protein alkylation	2 out of 205 genes, 1.0%	19 out of 3087 genes, 0.6%	0.36294
regulation of glucose transport	2 out of 205 genes, 1.0%	19 out of 3087 genes, 0.6%	0.36294
pallium development	2 out of 205 genes, 1.0%	19 out of 3087 genes, 0.6%	0.36294
regulation of ossification	2 out of 205 genes, 1.0%	19 out of 3087 genes, 0.6%	0.36294
maintenance of protein location in cell	2 out of 205 genes, 1.0%	19 out of 3087 genes, 0.6%	0.36294
response to monosaccharide stimulus	2 out of 205 genes, 1.0%	19 out of 3087 genes, 0.6%	0.36294
cytosolic calcium ion homeostasis	2 out of 205 genes, 1.0%	19 out of 3087 genes, 0.6%	0.36294
positive regulation of intracellular protein transport	2 out of 205 genes, 1.0%	19 out of 3087 genes, 0.6%	0.36294
regulation of response to DNA damage stimulus	2 out of 205 genes, 1.0%	19 out of 3087 genes, 0.6%	0.36294
negative regulation of cellular protein metabolic process	9 out of 205 genes, 4.4%	116 out of 3087 genes, 3.8%	0.363592
nucleobase-containing compound transport	4 out of 205 genes, 2.0%	46 out of 3087 genes, 1.5%	0.365349
purine nucleotide metabolic process	14 out of 205 genes, 6.8%	188 out of 3087 genes, 6.1%	0.366367
cellular response to organic substance	16 out of 205 genes, 7.8%	217 out of 3087 genes, 7.0%	0.367042
purine-containing compound biosynthetic process	5 out of 205 genes, 2.4%	60 out of 3087 genes, 1.9%	0.367773
positive regulation of RNA metabolic process	13 out of 205 genes, 6.3%	174 out of 3087 genes, 5.6%	0.36967
urogenital system development	3 out of 205 genes, 1.5%	33 out of 3087 genes, 1.1%	0.376876
immune response-regulating signaling pathway	3 out of 205 genes, 1.5%	33 out of 3087 genes, 1.1%	0.376876
protein dephosphorylation	3 out of 205 genes, 1.5%	33 out of 3087 genes, 1.1%	0.376876
regulation of hormone levels	3 out of 205 genes, 1.5%	33 out of 3087 genes, 1.1%	0.376876
protein autophosphorylation	3 out of 205 genes, 1.5%	33 out of 3087 genes, 1.1%	0.376876
regulation of catalytic activity	22 out of 205 genes, 10.7%	306 out of 3087 genes, 9.9%	0.377951
blood coagulation	7 out of 205 genes, 3.4%	89 out of 3087 genes, 2.9%	0.378328
cell proliferation	7 out of 205 genes, 3.4%	89 out of 3087 genes, 2.9%	0.378328
coagulation	7 out of 205 genes, 3.4%	89 out of 3087 genes, 2.9%	0.378328
positive regulation of transport	6 out of 205 genes, 2.9%	75 out of 3087 genes, 2.4%	0.38024
sensory organ development	4 out of 205 genes, 2.0%	47 out of 3087 genes, 1.5%	0.380846
response to oxidative stress	5 out of 205 genes, 2.4%	61 out of 3087 genes, 2.0%	0.381332
hemopoiesis	5 out of 205 genes, 2.4%	61 out of 3087 genes, 2.0%	0.381332
protein phosphorylation	9 out of 205 genes, 4.4%	118 out of 3087 genes, 3.8%	0.383062
negative regulation of cellular metabolic process	20 out of 205 genes, 9.8%	278 out of 3087 genes, 9.0%	0.385899
polysaccharide biosynthetic process	2 out of 205 genes, 1.0%	20 out of 3087 genes, 0.6%	0.38735
response to acid	2 out of 205 genes, 1.0%	20 out of 3087 genes, 0.6%	0.38735
pattern recognition receptor signaling pathway	2 out of 205 genes, 1.0%	20 out of 3087 genes, 0.6%	0.38735
lymphocyte mediated immunity	2 out of 205 genes, 1.0%	20 out of 3087 genes, 0.6%	0.38735
adaptive immune response based on somatic recombination of immune receptors built from immunoglobulin superfamily domains	2 out of 205 genes, 1.0%	20 out of 3087 genes, 0.6%	0.38735
innate immune response-activating signal transduction	2 out of 205 genes, 1.0%	20 out of 3087 genes, 0.6%	0.38735
triglyceride metabolic process	2 out of 205 genes, 1.0%	20 out of 3087 genes, 0.6%	0.38735
plasma membrane organization	2 out of 205 genes, 1.0%	20 out of 3087 genes, 0.6%	0.38735
vacuolar transport	2 out of 205 genes, 1.0%	20 out of 3087 genes, 0.6%	0.38735
Notch signaling pathway	2 out of 205 genes, 1.0%	20 out of 3087 genes, 0.6%	0.38735
fertilization	2 out of 205 genes, 1.0%	20 out of 3087 genes, 0.6%	0.38735
gene silencing	2 out of 205 genes, 1.0%	20 out of 3087 genes, 0.6%	0.38735
peptidyl-serine phosphorylation	2 out of 205 genes, 1.0%	20 out of 3087 genes, 0.6%	0.38735
polyol metabolic process	2 out of 205 genes, 1.0%	20 out of 3087 genes, 0.6%	0.38735
cellular polysaccharide biosynthetic process	2 out of 205 genes, 1.0%	20 out of 3087 genes, 0.6%	0.38735
branching morphogenesis of an epithelial tube	2 out of 205 genes, 1.0%	20 out of 3087 genes, 0.6%	0.38735
regulation of inflammatory response	2 out of 205 genes, 1.0%	20 out of 3087 genes, 0.6%	0.38735
protein maturation	2 out of 205 genes, 1.0%	20 out of 3087 genes, 0.6%	0.38735
lipid homeostasis	2 out of 205 genes, 1.0%	20 out of 3087 genes, 0.6%	0.38735
hemostasis	7 out of 205 genes, 3.4%	90 out of 3087 genes, 2.9%	0.389524
negative regulation of transcription from RNA polymerase II promoter	6 out of 205 genes, 2.9%	76 out of 3087 genes, 2.5%	0.392448
regulation of phosphorylation	11 out of 205 genes, 5.4%	148 out of 3087 genes, 4.8%	0.393903
regulation of protein ubiquitination	5 out of 205 genes, 2.4%	62 out of 3087 genes, 2.0%	0.394884
antigen processing and presentation of exogenous peptide antigen via MHC class I, TAP-dependent	3 out of 205 genes, 1.5%	34 out of 3087 genes, 1.1%	0.395355
post-translational protein modification	3 out of 205 genes, 1.5%	34 out of 3087 genes, 1.1%	0.395355
regulation of T cell activation	3 out of 205 genes, 1.5%	34 out of 3087 genes, 1.1%	0.395355
regulation of cell adhesion	4 out of 205 genes, 2.0%	48 out of 3087 genes, 1.6%	0.396304
cellular ion homeostasis	8 out of 205 genes, 3.9%	105 out of 3087 genes, 3.4%	0.396766
positive regulation of gene expression	12 out of 205 genes, 5.9%	163 out of 3087 genes, 5.3%	0.398157
cell morphogenesis involved in differentiation	7 out of 205 genes, 3.4%	91 out of 3087 genes, 2.9%	0.400727
positive regulation of cellular component organization	7 out of 205 genes, 3.4%	91 out of 3087 genes, 2.9%	0.400727
chemical homeostasis	11 out of 205 genes, 5.4%	149 out of 3087 genes, 4.8%	0.402702
negative regulation of developmental process	6 out of 205 genes, 2.9%	77 out of 3087 genes, 2.5%	0.404652
cellular protein catabolic process	8 out of 205 genes, 3.9%	106 out of 3087 genes, 3.4%	0.407185
synaptic transmission	5 out of 205 genes, 2.4%	63 out of 3087 genes, 2.0%	0.408412
antigen processing and presentation of peptide antigen	5 out of 205 genes, 2.4%	63 out of 3087 genes, 2.0%	0.408412
spliceosomal complex assembly	2 out of 205 genes, 1.0%	21 out of 3087 genes, 0.7%	0.411345
activation of innate immune response	2 out of 205 genes, 1.0%	21 out of 3087 genes, 0.7%	0.411345
adaptive immune response	2 out of 205 genes, 1.0%	21 out of 3087 genes, 0.7%	0.411345
regulation of DNA replication	2 out of 205 genes, 1.0%	21 out of 3087 genes, 0.7%	0.411345
neutral lipid metabolic process	2 out of 205 genes, 1.0%	21 out of 3087 genes, 0.7%	0.411345
acylglycerol metabolic process	2 out of 205 genes, 1.0%	21 out of 3087 genes, 0.7%	0.411345
mitochondrial membrane organization	2 out of 205 genes, 1.0%	21 out of 3087 genes, 0.7%	0.411345
negative regulation of cell migration	2 out of 205 genes, 1.0%	21 out of 3087 genes, 0.7%	0.411345
cellular hormone metabolic process	2 out of 205 genes, 1.0%	21 out of 3087 genes, 0.7%	0.411345
regulation of protein complex disassembly	2 out of 205 genes, 1.0%	21 out of 3087 genes, 0.7%	0.411345
positive regulation of proteolysis	2 out of 205 genes, 1.0%	21 out of 3087 genes, 0.7%	0.411345
positive regulation of NF-kappaB transcription factor activity	2 out of 205 genes, 1.0%	21 out of 3087 genes, 0.7%	0.411345
positive regulation of protein transport	2 out of 205 genes, 1.0%	21 out of 3087 genes, 0.7%	0.411345
maintenance of location in cell	2 out of 205 genes, 1.0%	21 out of 3087 genes, 0.7%	0.411345
cellular amide metabolic process	4 out of 205 genes, 2.0%	49 out of 3087 genes, 1.6%	0.411702
negative regulation of cell cycle	4 out of 205 genes, 2.0%	49 out of 3087 genes, 1.6%	0.411702
microtubule-based process	7 out of 205 genes, 3.4%	92 out of 3087 genes, 3.0%	0.411929
antigen processing and presentation of exogenous peptide antigen via MHC class I	3 out of 205 genes, 1.5%	35 out of 3087 genes, 1.1%	0.413689
mRNA transport	3 out of 205 genes, 1.5%	35 out of 3087 genes, 1.1%	0.413689
negative regulation of transferase activity	3 out of 205 genes, 1.5%	35 out of 3087 genes, 1.1%	0.413689
regulation of molecular function	26 out of 205 genes, 12.7%	371 out of 3087 genes, 12.0%	0.414789
regulation of cellular component movement	6 out of 205 genes, 2.9%	78 out of 3087 genes, 2.5%	0.416841
cation transport	8 out of 205 genes, 3.9%	107 out of 3087 genes, 3.5%	0.417603
regulation of localization	18 out of 205 genes, 8.8%	254 out of 3087 genes, 8.2%	0.421816
hematopoietic or lymphoid organ development	5 out of 205 genes, 2.4%	64 out of 3087 genes, 2.1%	0.421902
cell communication	41 out of 205 genes, 20.0%	596 out of 3087 genes, 19.3%	0.42684
response to metal ion	4 out of 205 genes, 2.0%	50 out of 3087 genes, 1.6%	0.427019
monovalent inorganic cation transport	4 out of 205 genes, 2.0%	50 out of 3087 genes, 1.6%	0.427019
phospholipid metabolic process	6 out of 205 genes, 2.9%	79 out of 3087 genes, 2.6%	0.429004
angiogenesis	3 out of 205 genes, 1.5%	36 out of 3087 genes, 1.2%	0.431848
negative regulation of protein modification process	7 out of 205 genes, 3.4%	94 out of 3087 genes, 3.0%	0.434291
tricarboxylic acid cycle	2 out of 205 genes, 1.0%	22 out of 3087 genes, 0.7%	0.434871
transcription elongation from RNA polymerase II promoter	2 out of 205 genes, 1.0%	22 out of 3087 genes, 0.7%	0.434871
glycolipid metabolic process	2 out of 205 genes, 1.0%	22 out of 3087 genes, 0.7%	0.434871
amino acid transport	2 out of 205 genes, 1.0%	22 out of 3087 genes, 0.7%	0.434871
vacuole organization	2 out of 205 genes, 1.0%	22 out of 3087 genes, 0.7%	0.434871
respiratory tube development	2 out of 205 genes, 1.0%	22 out of 3087 genes, 0.7%	0.434871
lung development	2 out of 205 genes, 1.0%	22 out of 3087 genes, 0.7%	0.434871
response to estrogen stimulus	2 out of 205 genes, 1.0%	22 out of 3087 genes, 0.7%	0.434871
respiratory system development	2 out of 205 genes, 1.0%	22 out of 3087 genes, 0.7%	0.434871
negative regulation of cell motility	2 out of 205 genes, 1.0%	22 out of 3087 genes, 0.7%	0.434871
organonitrogen compound biosynthetic process	11 out of 205 genes, 5.4%	153 out of 3087 genes, 5.0%	0.437954
regulation of response to stimulus	25 out of 205 genes, 12.2%	361 out of 3087 genes, 11.7%	0.443112
response to inorganic substance	5 out of 205 genes, 2.4%	66 out of 3087 genes, 2.1%	0.448711
regulation of protein localization	5 out of 205 genes, 2.4%	66 out of 3087 genes, 2.1%	0.448711
positive regulation of cell migration	3 out of 205 genes, 1.5%	37 out of 3087 genes, 1.2%	0.449802
nucleotide biosynthetic process	6 out of 205 genes, 2.9%	81 out of 3087 genes, 2.6%	0.453207
nucleoside phosphate biosynthetic process	6 out of 205 genes, 2.9%	81 out of 3087 genes, 2.6%	0.453207
phospholipid biosynthetic process	4 out of 205 genes, 2.0%	52 out of 3087 genes, 1.7%	0.457333
pyridine nucleotide metabolic process	2 out of 205 genes, 1.0%	23 out of 3087 genes, 0.7%	0.457886
negative regulation of locomotion	2 out of 205 genes, 1.0%	23 out of 3087 genes, 0.7%	0.457886
nicotinamide nucleotide metabolic process	2 out of 205 genes, 1.0%	23 out of 3087 genes, 0.7%	0.457886
negative regulation of cellular component movement	2 out of 205 genes, 1.0%	23 out of 3087 genes, 0.7%	0.457886
reactive oxygen species metabolic process	2 out of 205 genes, 1.0%	23 out of 3087 genes, 0.7%	0.457886
antigen processing and presentation	5 out of 205 genes, 2.4%	67 out of 3087 genes, 2.2%	0.462002
regulation of protein phosphorylation	10 out of 205 genes, 4.9%	141 out of 3087 genes, 4.6%	0.462908
regulation of mitotic cell cycle	6 out of 205 genes, 2.9%	82 out of 3087 genes, 2.7%	0.465227
single-multicellular organism process	51 out of 205 genes, 24.9%	754 out of 3087 genes, 24.4%	0.466328
regulation of metal ion transport	3 out of 205 genes, 1.5%	38 out of 3087 genes, 1.2%	0.467525
regulation of intracellular protein kinase cascade	8 out of 205 genes, 3.9%	112 out of 3087 genes, 3.6%	0.469442
vesicle-mediated transport	17 out of 205 genes, 8.3%	246 out of 3087 genes, 8.0%	0.469605
cell-cell signaling	6 out of 205 genes, 2.9%	83 out of 3087 genes, 2.7%	0.47718
protein modification by small protein conjugation	7 out of 205 genes, 3.4%	98 out of 3087 genes, 3.2%	0.478619
regulation of catabolic process	8 out of 205 genes, 3.9%	113 out of 3087 genes, 3.7%	0.479714
regulation of translational initiation	2 out of 205 genes, 1.0%	24 out of 3087 genes, 0.8%	0.480352
receptor-mediated endocytosis	2 out of 205 genes, 1.0%	24 out of 3087 genes, 0.8%	0.480352
peptidyl-serine modification	2 out of 205 genes, 1.0%	24 out of 3087 genes, 0.8%	0.480352
lymphocyte differentiation	2 out of 205 genes, 1.0%	24 out of 3087 genes, 0.8%	0.480352
myeloid cell differentiation	2 out of 205 genes, 1.0%	24 out of 3087 genes, 0.8%	0.480352
positive regulation of viral transcription	2 out of 205 genes, 1.0%	24 out of 3087 genes, 0.8%	0.480352
response to calcium ion	2 out of 205 genes, 1.0%	24 out of 3087 genes, 0.8%	0.480352
renal system development	2 out of 205 genes, 1.0%	24 out of 3087 genes, 0.8%	0.480352
positive regulation of locomotion	3 out of 205 genes, 1.5%	39 out of 3087 genes, 1.3%	0.484993
regulation of MAP kinase activity	3 out of 205 genes, 1.5%	39 out of 3087 genes, 1.3%	0.484993
positive regulation of cell motility	3 out of 205 genes, 1.5%	39 out of 3087 genes, 1.3%	0.484993
regulation of sequence-specific DNA binding transcription factor activity	4 out of 205 genes, 2.0%	54 out of 3087 genes, 1.7%	0.487101
multicellular organismal process	53 out of 205 genes, 25.9%	789 out of 3087 genes, 25.6%	0.488415
single-organism carbohydrate metabolic process	11 out of 205 genes, 5.4%	159 out of 3087 genes, 5.2%	0.490537
phosphorylation	12 out of 205 genes, 5.9%	174 out of 3087 genes, 5.6%	0.49064
regulation of cellular protein metabolic process	20 out of 205 genes, 9.8%	294 out of 3087 genes, 9.5%	0.490764
regulation of protein metabolic process	22 out of 205 genes, 10.7%	325 out of 3087 genes, 10.5%	0.496952
cellular response to stress	18 out of 205 genes, 8.8%	265 out of 3087 genes, 8.6%	0.497662
cell morphogenesis	8 out of 205 genes, 3.9%	115 out of 3087 genes, 3.7%	0.500108
regulation of transferase activity	8 out of 205 genes, 3.9%	115 out of 3087 genes, 3.7%	0.500108
cellular modified amino acid metabolic process	4 out of 205 genes, 2.0%	55 out of 3087 genes, 1.8%	0.50174
regulation of homeostatic process	3 out of 205 genes, 1.5%	40 out of 3087 genes, 1.3%	0.502185
regulation of ubiquitin-protein ligase activity	3 out of 205 genes, 1.5%	40 out of 3087 genes, 1.3%	0.502185
leukocyte mediated immunity	2 out of 205 genes, 1.0%	25 out of 3087 genes, 0.8%	0.502241
pattern specification process	2 out of 205 genes, 1.0%	25 out of 3087 genes, 0.8%	0.502241
regulation of cell morphogenesis involved in differentiation	2 out of 205 genes, 1.0%	25 out of 3087 genes, 0.8%	0.502241
regulation of gene expression, epigenetic	2 out of 205 genes, 1.0%	25 out of 3087 genes, 0.8%	0.502241
T cell activation	2 out of 205 genes, 1.0%	25 out of 3087 genes, 0.8%	0.502241
regulation of viral transcription	2 out of 205 genes, 1.0%	25 out of 3087 genes, 0.8%	0.502241
'de novo' posttranslational protein folding	2 out of 205 genes, 1.0%	25 out of 3087 genes, 0.8%	0.502241
pyridine-containing compound metabolic process	2 out of 205 genes, 1.0%	25 out of 3087 genes, 0.8%	0.502241
positive regulation of cellular protein metabolic process	12 out of 205 genes, 5.9%	176 out of 3087 genes, 5.7%	0.507241
developmental process	46 out of 205 genes, 22.4%	688 out of 3087 genes, 22.3%	0.507481
negative regulation of nucleobase-containing compound metabolic process	11 out of 205 genes, 5.4%	161 out of 3087 genes, 5.2%	0.507856
neuron projection morphogenesis	5 out of 205 genes, 2.4%	71 out of 3087 genes, 2.3%	0.51413
response to endogenous stimulus	12 out of 205 genes, 5.9%	177 out of 3087 genes, 5.7%	0.515493
response to oxygen-containing compound	12 out of 205 genes, 5.9%	177 out of 3087 genes, 5.7%	0.515493
carbohydrate derivative metabolic process	22 out of 205 genes, 10.7%	328 out of 3087 genes, 10.6%	0.515649
regulation of intracellular transport	4 out of 205 genes, 2.0%	56 out of 3087 genes, 1.8%	0.516198
regulation of response to external stimulus	3 out of 205 genes, 1.5%	41 out of 3087 genes, 1.3%	0.519082
circulatory system process	2 out of 205 genes, 1.0%	26 out of 3087 genes, 0.8%	0.523531
'de novo' protein folding	2 out of 205 genes, 1.0%	26 out of 3087 genes, 0.8%	0.523531
blood circulation	2 out of 205 genes, 1.0%	26 out of 3087 genes, 0.8%	0.523531
positive regulation of MAP kinase activity	2 out of 205 genes, 1.0%	26 out of 3087 genes, 0.8%	0.523531
positive regulation of T cell activation	2 out of 205 genes, 1.0%	26 out of 3087 genes, 0.8%	0.523531
regulation of calcium ion transport	2 out of 205 genes, 1.0%	26 out of 3087 genes, 0.8%	0.523531
protein ubiquitination	6 out of 205 genes, 2.9%	87 out of 3087 genes, 2.8%	0.524143
transcription from RNA polymerase II promoter	5 out of 205 genes, 2.4%	72 out of 3087 genes, 2.3%	0.526848
nucleotide catabolic process	9 out of 205 genes, 4.4%	133 out of 3087 genes, 4.3%	0.528232
protein modification by small protein conjugation or removal	8 out of 205 genes, 3.9%	118 out of 3087 genes, 3.8%	0.530248
cellular carbohydrate metabolic process	4 out of 205 genes, 2.0%	57 out of 3087 genes, 1.8%	0.530461
dephosphorylation	3 out of 205 genes, 1.5%	42 out of 3087 genes, 1.4%	0.535668
lymphocyte activation	3 out of 205 genes, 1.5%	42 out of 3087 genes, 1.4%	0.535668
regulation of ligase activity	3 out of 205 genes, 1.5%	42 out of 3087 genes, 1.4%	0.535668
nucleoside phosphate catabolic process	9 out of 205 genes, 4.4%	134 out of 3087 genes, 4.3%	0.537596
response to hormone stimulus	8 out of 205 genes, 3.9%	119 out of 3087 genes, 3.9%	0.540152
ion homeostasis	8 out of 205 genes, 3.9%	119 out of 3087 genes, 3.9%	0.540152
chordate embryonic development	7 out of 205 genes, 3.4%	104 out of 3087 genes, 3.4%	0.543219
proteolysis involved in cellular protein catabolic process	7 out of 205 genes, 3.4%	104 out of 3087 genes, 3.4%	0.543219
oxidoreduction coenzyme metabolic process	2 out of 205 genes, 1.0%	27 out of 3087 genes, 0.9%	0.544204
aerobic respiration	2 out of 205 genes, 1.0%	27 out of 3087 genes, 0.9%	0.544204
response to endoplasmic reticulum stress	2 out of 205 genes, 1.0%	27 out of 3087 genes, 0.9%	0.544204
hormone metabolic process	2 out of 205 genes, 1.0%	27 out of 3087 genes, 0.9%	0.544204
positive regulation of multi-organism process	2 out of 205 genes, 1.0%	27 out of 3087 genes, 0.9%	0.544204
positive regulation of viral reproduction	2 out of 205 genes, 1.0%	27 out of 3087 genes, 0.9%	0.544204
negative regulation of cytoskeleton organization	2 out of 205 genes, 1.0%	27 out of 3087 genes, 0.9%	0.544204
regulation of muscle system process	2 out of 205 genes, 1.0%	27 out of 3087 genes, 0.9%	0.544204
positive regulation of protein modification process	10 out of 205 genes, 4.9%	150 out of 3087 genes, 4.9%	0.54427
response to nitrogen compound	9 out of 205 genes, 4.4%	135 out of 3087 genes, 4.4%	0.546893
negative regulation of nitrogen compound metabolic process	11 out of 205 genes, 5.4%	166 out of 3087 genes, 5.4%	0.550418
single-organism developmental process	34 out of 205 genes, 16.6%	517 out of 3087 genes, 16.7%	0.556802
protein polyubiquitination	4 out of 205 genes, 2.0%	59 out of 3087 genes, 1.9%	0.558357
regulation of protein serine/threonine kinase activity	4 out of 205 genes, 2.0%	59 out of 3087 genes, 1.9%	0.558357
regulation of anatomical structure size	4 out of 205 genes, 2.0%	59 out of 3087 genes, 1.9%	0.558357
carbohydrate derivative catabolic process	10 out of 205 genes, 4.9%	152 out of 3087 genes, 4.9%	0.561788
transcription, DNA-dependent	7 out of 205 genes, 3.4%	106 out of 3087 genes, 3.4%	0.564038
embryo development ending in birth or egg hatching	7 out of 205 genes, 3.4%	106 out of 3087 genes, 3.4%	0.564038
immune system development	5 out of 205 genes, 2.4%	75 out of 3087 genes, 2.4%	0.564097
polysaccharide metabolic process	2 out of 205 genes, 1.0%	28 out of 3087 genes, 0.9%	0.564248
hydrogen transport	2 out of 205 genes, 1.0%	28 out of 3087 genes, 0.9%	0.564248
proton transport	2 out of 205 genes, 1.0%	28 out of 3087 genes, 0.9%	0.564248
regulation of neurological system process	2 out of 205 genes, 1.0%	28 out of 3087 genes, 0.9%	0.564248
regulation of Rho protein signal transduction	2 out of 205 genes, 1.0%	28 out of 3087 genes, 0.9%	0.564248
cellular polysaccharide metabolic process	2 out of 205 genes, 1.0%	28 out of 3087 genes, 0.9%	0.564248
regulation of mRNA processing	2 out of 205 genes, 1.0%	28 out of 3087 genes, 0.9%	0.564248
regulation of transmission of nerve impulse	2 out of 205 genes, 1.0%	28 out of 3087 genes, 0.9%	0.564248
lipid biosynthetic process	9 out of 205 genes, 4.4%	137 out of 3087 genes, 4.4%	0.565271
regulation of nucleoside metabolic process	3 out of 205 genes, 1.5%	44 out of 3087 genes, 1.4%	0.567849
lipid modification	3 out of 205 genes, 1.5%	44 out of 3087 genes, 1.4%	0.567849
regulation of cell projection organization	3 out of 205 genes, 1.5%	44 out of 3087 genes, 1.4%	0.567849
regulation of purine nucleotide catabolic process	3 out of 205 genes, 1.5%	44 out of 3087 genes, 1.4%	0.567849
positive regulation of cellular component movement	3 out of 205 genes, 1.5%	44 out of 3087 genes, 1.4%	0.567849
chromatin modification	6 out of 205 genes, 2.9%	91 out of 3087 genes, 2.9%	0.569369
histone modification	4 out of 205 genes, 2.0%	60 out of 3087 genes, 1.9%	0.57197
negative regulation of signal transduction	7 out of 205 genes, 3.4%	107 out of 3087 genes, 3.5%	0.574289
regulation of cellular component biogenesis	5 out of 205 genes, 2.4%	76 out of 3087 genes, 2.5%	0.576185
sexual reproduction	6 out of 205 genes, 2.9%	92 out of 3087 genes, 3.0%	0.580353
regulation of nucleotide catabolic process	3 out of 205 genes, 1.5%	45 out of 3087 genes, 1.5%	0.583421
blood vessel morphogenesis	3 out of 205 genes, 1.5%	45 out of 3087 genes, 1.5%	0.583421
monocarboxylic acid biosynthetic process	3 out of 205 genes, 1.5%	45 out of 3087 genes, 1.5%	0.583421
chromatin remodeling	2 out of 205 genes, 1.0%	29 out of 3087 genes, 0.9%	0.583655
protein acetylation	2 out of 205 genes, 1.0%	29 out of 3087 genes, 0.9%	0.583655
regulation of cellular amino acid metabolic process	2 out of 205 genes, 1.0%	29 out of 3087 genes, 0.9%	0.583655
cellular response to oxidative stress	2 out of 205 genes, 1.0%	29 out of 3087 genes, 0.9%	0.583655
regulation of insulin secretion	2 out of 205 genes, 1.0%	29 out of 3087 genes, 0.9%	0.583655
regulation of proteasomal protein catabolic process	2 out of 205 genes, 1.0%	29 out of 3087 genes, 0.9%	0.583655
cellular response to lipid	2 out of 205 genes, 1.0%	29 out of 3087 genes, 0.9%	0.583655
covalent chromatin modification	4 out of 205 genes, 2.0%	61 out of 3087 genes, 2.0%	0.585348
cellular macromolecule catabolic process	15 out of 205 genes, 7.3%	232 out of 3087 genes, 7.5%	0.585606
regulation of biological quality	30 out of 205 genes, 14.6%	462 out of 3087 genes, 15.0%	0.586875
transmission of nerve impulse	5 out of 205 genes, 2.4%	77 out of 3087 genes, 2.5%	0.588097
secretion	5 out of 205 genes, 2.4%	77 out of 3087 genes, 2.5%	0.588097
negative regulation of response to stimulus	8 out of 205 genes, 3.9%	124 out of 3087 genes, 4.0%	0.58839
regulation of cell cycle process	6 out of 205 genes, 2.9%	93 out of 3087 genes, 3.0%	0.591197
purine nucleoside triphosphate metabolic process	10 out of 205 genes, 4.9%	156 out of 3087 genes, 5.1%	0.595993
macromolecule catabolic process	16 out of 205 genes, 7.8%	249 out of 3087 genes, 8.1%	0.596554
DNA replication	3 out of 205 genes, 1.5%	46 out of 3087 genes, 1.5%	0.598635
platelet activation	3 out of 205 genes, 1.5%	46 out of 3087 genes, 1.5%	0.598635
positive regulation of protein ubiquitination	3 out of 205 genes, 1.5%	46 out of 3087 genes, 1.5%	0.598635
cell development	13 out of 205 genes, 6.3%	203 out of 3087 genes, 6.6%	0.599289
regulation of translation	5 out of 205 genes, 2.4%	78 out of 3087 genes, 2.5%	0.599827
multicellular organismal signaling	5 out of 205 genes, 2.4%	78 out of 3087 genes, 2.5%	0.599827
multicellular organismal reproductive process	6 out of 205 genes, 2.9%	94 out of 3087 genes, 3.0%	0.601895
regulation of peptide secretion	2 out of 205 genes, 1.0%	30 out of 3087 genes, 1.0%	0.602421
negative regulation of protein kinase activity	2 out of 205 genes, 1.0%	30 out of 3087 genes, 1.0%	0.602421
cholesterol metabolic process	2 out of 205 genes, 1.0%	30 out of 3087 genes, 1.0%	0.602421
homeostasis of number of cells	2 out of 205 genes, 1.0%	30 out of 3087 genes, 1.0%	0.602421
protein localization to mitochondrion	2 out of 205 genes, 1.0%	30 out of 3087 genes, 1.0%	0.602421
regulation of peptide transport	2 out of 205 genes, 1.0%	30 out of 3087 genes, 1.0%	0.602421
regulation of peptide hormone secretion	2 out of 205 genes, 1.0%	30 out of 3087 genes, 1.0%	0.602421
positive regulation of reproductive process	2 out of 205 genes, 1.0%	30 out of 3087 genes, 1.0%	0.602421
generation of neurons	10 out of 205 genes, 4.9%	157 out of 3087 genes, 5.1%	0.604353
carbohydrate metabolic process	13 out of 205 genes, 6.3%	204 out of 3087 genes, 6.6%	0.606676
proteasomal protein catabolic process	4 out of 205 genes, 2.0%	63 out of 3087 genes, 2.0%	0.61137
proteasomal ubiquitin-dependent protein catabolic process	4 out of 205 genes, 2.0%	63 out of 3087 genes, 2.0%	0.61137
regulation of system process	4 out of 205 genes, 2.0%	63 out of 3087 genes, 2.0%	0.61137
multicellular organism reproduction	6 out of 205 genes, 2.9%	95 out of 3087 genes, 3.1%	0.612443
negative regulation of protein ubiquitination	3 out of 205 genes, 1.5%	47 out of 3087 genes, 1.5%	0.613485
regulation of Ras protein signal transduction	3 out of 205 genes, 1.5%	47 out of 3087 genes, 1.5%	0.613485
regulation of kinase activity	7 out of 205 genes, 3.4%	111 out of 3087 genes, 3.6%	0.614121
cellular response to oxygen-containing compound	7 out of 205 genes, 3.4%	111 out of 3087 genes, 3.6%	0.614121
cellular component morphogenesis	8 out of 205 genes, 3.9%	127 out of 3087 genes, 4.1%	0.616159
immune response-activating signal transduction	2 out of 205 genes, 1.0%	31 out of 3087 genes, 1.0%	0.620544
purine nucleoside triphosphate biosynthetic process	2 out of 205 genes, 1.0%	31 out of 3087 genes, 1.0%	0.620544
purine ribonucleoside triphosphate biosynthetic process	2 out of 205 genes, 1.0%	31 out of 3087 genes, 1.0%	0.620544
negative regulation of intracellular protein kinase cascade	2 out of 205 genes, 1.0%	31 out of 3087 genes, 1.0%	0.620544
organic acid transport	2 out of 205 genes, 1.0%	31 out of 3087 genes, 1.0%	0.620544
Wnt receptor signaling pathway	2 out of 205 genes, 1.0%	31 out of 3087 genes, 1.0%	0.620544
regulation of hormone secretion	2 out of 205 genes, 1.0%	31 out of 3087 genes, 1.0%	0.620544
carboxylic acid transport	2 out of 205 genes, 1.0%	31 out of 3087 genes, 1.0%	0.620544
cell activation	6 out of 205 genes, 2.9%	96 out of 3087 genes, 3.1%	0.622837
positive regulation of protein phosphorylation	6 out of 205 genes, 2.9%	96 out of 3087 genes, 3.1%	0.622837
purine nucleotide catabolic process	8 out of 205 genes, 3.9%	128 out of 3087 genes, 4.1%	0.625198
organophosphate catabolic process	9 out of 205 genes, 4.4%	144 out of 3087 genes, 4.7%	0.626957
regulation of protein catabolic process	3 out of 205 genes, 1.5%	48 out of 3087 genes, 1.6%	0.627963
nucleoside triphosphate metabolic process	10 out of 205 genes, 4.9%	160 out of 3087 genes, 5.2%	0.628934
regulation of cell cycle	10 out of 205 genes, 4.9%	160 out of 3087 genes, 5.2%	0.628934
positive regulation of phosphorylation	6 out of 205 genes, 2.9%	97 out of 3087 genes, 3.1%	0.633072
positive regulation of protein metabolic process	12 out of 205 genes, 5.9%	192 out of 3087 genes, 6.2%	0.633291
cellular response to nitrogen compound	5 out of 205 genes, 2.4%	81 out of 3087 genes, 2.6%	0.633871
regulation of phosphate metabolic process	13 out of 205 genes, 6.3%	208 out of 3087 genes, 6.7%	0.635594
secretion by cell	4 out of 205 genes, 2.0%	65 out of 3087 genes, 2.1%	0.636372
leukocyte differentiation	2 out of 205 genes, 1.0%	32 out of 3087 genes, 1.0%	0.638028
regulation of protein stability	2 out of 205 genes, 1.0%	32 out of 3087 genes, 1.0%	0.638028
regulation of intracellular protein transport	2 out of 205 genes, 1.0%	32 out of 3087 genes, 1.0%	0.638028
negative regulation of kinase activity	2 out of 205 genes, 1.0%	32 out of 3087 genes, 1.0%	0.638028
proteolysis	12 out of 205 genes, 5.9%	193 out of 3087 genes, 6.3%	0.640633
endosomal transport	3 out of 205 genes, 1.5%	49 out of 3087 genes, 1.6%	0.642067
negative regulation of signaling	7 out of 205 genes, 3.4%	114 out of 3087 genes, 3.7%	0.642656
purine-containing compound catabolic process	8 out of 205 genes, 3.9%	130 out of 3087 genes, 4.2%	0.642933
DNA repair	6 out of 205 genes, 2.9%	98 out of 3087 genes, 3.2%	0.643145
positive regulation of catalytic activity	12 out of 205 genes, 5.9%	194 out of 3087 genes, 6.3%	0.647901
regulation of phosphorus metabolic process	13 out of 205 genes, 6.3%	210 out of 3087 genes, 6.8%	0.649651
neuron development	6 out of 205 genes, 2.9%	99 out of 3087 genes, 3.2%	0.653052
DNA-dependent transcription, termination	2 out of 205 genes, 1.0%	33 out of 3087 genes, 1.1%	0.654877
coenzyme biosynthetic process	2 out of 205 genes, 1.0%	33 out of 3087 genes, 1.1%	0.654877
regulation of cellular amine metabolic process	2 out of 205 genes, 1.0%	33 out of 3087 genes, 1.1%	0.654877
regulation of nucleocytoplasmic transport	2 out of 205 genes, 1.0%	33 out of 3087 genes, 1.1%	0.654877
positive regulation of sequence-specific DNA binding transcription factor activity	2 out of 205 genes, 1.0%	33 out of 3087 genes, 1.1%	0.654877
in utero embryonic development	5 out of 205 genes, 2.4%	83 out of 3087 genes, 2.7%	0.655567
purine ribonucleotide biosynthetic process	3 out of 205 genes, 1.5%	50 out of 3087 genes, 1.6%	0.655794
carbohydrate biosynthetic process	3 out of 205 genes, 1.5%	50 out of 3087 genes, 1.6%	0.655794
regulation of cellular component size	3 out of 205 genes, 1.5%	50 out of 3087 genes, 1.6%	0.655794
regulation of actin cytoskeleton organization	3 out of 205 genes, 1.5%	50 out of 3087 genes, 1.6%	0.655794
leukocyte activation	3 out of 205 genes, 1.5%	50 out of 3087 genes, 1.6%	0.655794
ion transport	9 out of 205 genes, 4.4%	148 out of 3087 genes, 4.8%	0.660076
negative regulation of cell communication	7 out of 205 genes, 3.4%	116 out of 3087 genes, 3.8%	0.660994
heterocycle catabolic process	17 out of 205 genes, 8.3%	275 out of 3087 genes, 8.9%	0.663609
system development	31 out of 205 genes, 15.1%	493 out of 3087 genes, 16.0%	0.664879
neuron projection development	5 out of 205 genes, 2.4%	84 out of 3087 genes, 2.7%	0.666106
cell projection morphogenesis	5 out of 205 genes, 2.4%	84 out of 3087 genes, 2.7%	0.666106
cellular lipid metabolic process	13 out of 205 genes, 6.3%	213 out of 3087 genes, 6.9%	0.6702
sterol metabolic process	2 out of 205 genes, 1.0%	34 out of 3087 genes, 1.1%	0.671097
reproductive structure development	2 out of 205 genes, 1.0%	34 out of 3087 genes, 1.1%	0.671097
positive regulation of ubiquitin-protein ligase activity involved in mitotic cell cycle	2 out of 205 genes, 1.0%	34 out of 3087 genes, 1.1%	0.671097
reproductive system development	2 out of 205 genes, 1.0%	34 out of 3087 genes, 1.1%	0.671097
axonogenesis	4 out of 205 genes, 2.0%	68 out of 3087 genes, 2.2%	0.671889
cardiovascular system development	6 out of 205 genes, 2.9%	102 out of 3087 genes, 3.3%	0.681759
circulatory system development	6 out of 205 genes, 2.9%	102 out of 3087 genes, 3.3%	0.681759
activation of immune response	2 out of 205 genes, 1.0%	35 out of 3087 genes, 1.1%	0.686697
nucleoside triphosphate biosynthetic process	2 out of 205 genes, 1.0%	35 out of 3087 genes, 1.1%	0.686697
ribonucleoside triphosphate biosynthetic process	2 out of 205 genes, 1.0%	35 out of 3087 genes, 1.1%	0.686697
organic anion transport	2 out of 205 genes, 1.0%	35 out of 3087 genes, 1.1%	0.686697
regulation of actin filament polymerization	2 out of 205 genes, 1.0%	35 out of 3087 genes, 1.1%	0.686697
negative regulation of ligase activity	2 out of 205 genes, 1.0%	35 out of 3087 genes, 1.1%	0.686697
negative regulation of ubiquitin-protein ligase activity involved in mitotic cell cycle	2 out of 205 genes, 1.0%	35 out of 3087 genes, 1.1%	0.686697
positive regulation of ubiquitin-protein ligase activity	2 out of 205 genes, 1.0%	35 out of 3087 genes, 1.1%	0.686697
negative regulation of ubiquitin-protein ligase activity	2 out of 205 genes, 1.0%	35 out of 3087 genes, 1.1%	0.686697
positive regulation of protein serine/threonine kinase activity	2 out of 205 genes, 1.0%	35 out of 3087 genes, 1.1%	0.686697
DNA metabolic process	11 out of 205 genes, 5.4%	184 out of 3087 genes, 6.0%	0.68992
positive regulation of phosphorus metabolic process	6 out of 205 genes, 2.9%	103 out of 3087 genes, 3.3%	0.690981
positive regulation of phosphate metabolic process	6 out of 205 genes, 2.9%	103 out of 3087 genes, 3.3%	0.690981
nervous system development	15 out of 205 genes, 7.3%	248 out of 3087 genes, 8.0%	0.691286
rRNA processing	3 out of 205 genes, 1.5%	53 out of 3087 genes, 1.7%	0.694698
rRNA metabolic process	3 out of 205 genes, 1.5%	53 out of 3087 genes, 1.7%	0.694698
ribonucleoprotein complex assembly	3 out of 205 genes, 1.5%	53 out of 3087 genes, 1.7%	0.694698
regulation of actin filament-based process	3 out of 205 genes, 1.5%	53 out of 3087 genes, 1.7%	0.694698
regulation of purine nucleotide metabolic process	3 out of 205 genes, 1.5%	53 out of 3087 genes, 1.7%	0.694698
multicellular organismal development	37 out of 205 genes, 18.0%	593 out of 3087 genes, 19.2%	0.697189
nucleobase-containing compound catabolic process	16 out of 205 genes, 7.8%	266 out of 3087 genes, 8.6%	0.703908
spermatogenesis	3 out of 205 genes, 1.5%	54 out of 3087 genes, 1.7%	0.70691
male gamete generation	3 out of 205 genes, 1.5%	54 out of 3087 genes, 1.7%	0.70691
nucleoside triphosphate catabolic process	7 out of 205 genes, 3.4%	122 out of 3087 genes, 4.0%	0.712514
purine nucleoside triphosphate catabolic process	7 out of 205 genes, 3.4%	122 out of 3087 genes, 4.0%	0.712514
ribonucleoside triphosphate catabolic process	7 out of 205 genes, 3.4%	122 out of 3087 genes, 4.0%	0.712514
purine ribonucleoside triphosphate catabolic process	7 out of 205 genes, 3.4%	122 out of 3087 genes, 4.0%	0.712514
purine ribonucleoside triphosphate metabolic process	9 out of 205 genes, 4.4%	155 out of 3087 genes, 5.0%	0.713804
ncRNA processing	5 out of 205 genes, 2.4%	89 out of 3087 genes, 2.9%	0.715615
negative regulation of protein phosphorylation	2 out of 205 genes, 1.0%	37 out of 3087 genes, 1.2%	0.716082
G-protein coupled receptor signaling pathway	2 out of 205 genes, 1.0%	37 out of 3087 genes, 1.2%	0.716082
cell-cell adhesion	2 out of 205 genes, 1.0%	37 out of 3087 genes, 1.2%	0.716082
anaphase-promoting complex-dependent proteasomal ubiquitin-dependent protein catabolic process	2 out of 205 genes, 1.0%	37 out of 3087 genes, 1.2%	0.716082
positive regulation of ligase activity	2 out of 205 genes, 1.0%	37 out of 3087 genes, 1.2%	0.716082
regulation of protein kinase activity	6 out of 205 genes, 2.9%	106 out of 3087 genes, 3.4%	0.717589
blood vessel development	3 out of 205 genes, 1.5%	55 out of 3087 genes, 1.8%	0.718746
regulation of small GTPase mediated signal transduction	3 out of 205 genes, 1.5%	55 out of 3087 genes, 1.8%	0.718746
regulation of nervous system development	3 out of 205 genes, 1.5%	55 out of 3087 genes, 1.8%	0.718746
neurogenesis	10 out of 205 genes, 4.9%	172 out of 3087 genes, 5.6%	0.718753
response to organic nitrogen	7 out of 205 genes, 3.4%	123 out of 3087 genes, 4.0%	0.720576
posttranscriptional regulation of gene expression	7 out of 205 genes, 3.4%	123 out of 3087 genes, 4.0%	0.720576
ribonucleoside metabolic process	11 out of 205 genes, 5.4%	189 out of 3087 genes, 6.1%	0.723735
anatomical structure formation involved in morphogenesis	6 out of 205 genes, 2.9%	107 out of 3087 genes, 3.5%	0.726102
anatomical structure morphogenesis	17 out of 205 genes, 8.3%	286 out of 3087 genes, 9.3%	0.726717
organic cyclic compound catabolic process	17 out of 205 genes, 8.3%	286 out of 3087 genes, 9.3%	0.726717
positive regulation of molecular function	14 out of 205 genes, 6.8%	238 out of 3087 genes, 7.7%	0.727019
cellular macromolecule biosynthetic process	26 out of 205 genes, 12.7%	429 out of 3087 genes, 13.9%	0.729382
regulation of actin polymerization or depolymerization	2 out of 205 genes, 1.0%	38 out of 3087 genes, 1.2%	0.72989
regulation of actin filament length	2 out of 205 genes, 1.0%	38 out of 3087 genes, 1.2%	0.72989
negative regulation of phosphorylation	2 out of 205 genes, 1.0%	38 out of 3087 genes, 1.2%	0.72989
regulation of ubiquitin-protein ligase activity involved in mitotic cell cycle	2 out of 205 genes, 1.0%	38 out of 3087 genes, 1.2%	0.72989
regulation of nucleotide metabolic process	3 out of 205 genes, 1.5%	56 out of 3087 genes, 1.8%	0.730211
ribonucleotide biosynthetic process	3 out of 205 genes, 1.5%	56 out of 3087 genes, 1.8%	0.730211
ribonucleoside biosynthetic process	3 out of 205 genes, 1.5%	56 out of 3087 genes, 1.8%	0.730211
ribonucleoprotein complex subunit organization	3 out of 205 genes, 1.5%	56 out of 3087 genes, 1.8%	0.730211
cell part morphogenesis	5 out of 205 genes, 2.4%	91 out of 3087 genes, 2.9%	0.733913
gamete generation	4 out of 205 genes, 2.0%	74 out of 3087 genes, 2.4%	0.735576
positive regulation of kinase activity	4 out of 205 genes, 2.0%	74 out of 3087 genes, 2.4%	0.735576
purine nucleoside catabolic process	7 out of 205 genes, 3.4%	125 out of 3087 genes, 4.0%	0.736239
purine ribonucleotide catabolic process	7 out of 205 genes, 3.4%	125 out of 3087 genes, 4.0%	0.736239
ribonucleotide catabolic process	7 out of 205 genes, 3.4%	125 out of 3087 genes, 4.0%	0.736239
regulation of organelle organization	7 out of 205 genes, 3.4%	125 out of 3087 genes, 4.0%	0.736239
purine ribonucleoside catabolic process	7 out of 205 genes, 3.4%	125 out of 3087 genes, 4.0%	0.736239
organonitrogen compound metabolic process	28 out of 205 genes, 13.7%	462 out of 3087 genes, 15.0%	0.73635
nucleoside biosynthetic process	3 out of 205 genes, 1.5%	57 out of 3087 genes, 1.8%	0.741309
response to insulin stimulus	3 out of 205 genes, 1.5%	57 out of 3087 genes, 1.8%	0.741309
ribose phosphate biosynthetic process	3 out of 205 genes, 1.5%	57 out of 3087 genes, 1.8%	0.741309
glycosyl compound biosynthetic process	3 out of 205 genes, 1.5%	57 out of 3087 genes, 1.8%	0.741309
anatomical structure development	37 out of 205 genes, 18.0%	604 out of 3087 genes, 19.6%	0.74167
ribonucleoside triphosphate metabolic process	9 out of 205 genes, 4.4%	159 out of 3087 genes, 5.2%	0.741942
organic acid biosynthetic process	5 out of 205 genes, 2.4%	92 out of 3087 genes, 3.0%	0.742738
carboxylic acid biosynthetic process	5 out of 205 genes, 2.4%	92 out of 3087 genes, 3.0%	0.742738
cellular nitrogen compound catabolic process	16 out of 205 genes, 7.8%	273 out of 3087 genes, 8.8%	0.742881
response to nutrient levels	2 out of 205 genes, 1.0%	39 out of 3087 genes, 1.3%	0.743128
ribonucleoside catabolic process	7 out of 205 genes, 3.4%	126 out of 3087 genes, 4.1%	0.743841
alcohol metabolic process	4 out of 205 genes, 2.0%	75 out of 3087 genes, 2.4%	0.745236
cellular response to organic nitrogen	4 out of 205 genes, 2.0%	75 out of 3087 genes, 2.4%	0.745236
nucleoside metabolic process	11 out of 205 genes, 5.4%	193 out of 3087 genes, 6.3%	0.749041
vasculature development	3 out of 205 genes, 1.5%	58 out of 3087 genes, 1.9%	0.752043
morphogenesis of an epithelium	3 out of 205 genes, 1.5%	58 out of 3087 genes, 1.9%	0.752043
antigen processing and presentation of exogenous peptide antigen	3 out of 205 genes, 1.5%	58 out of 3087 genes, 1.9%	0.752043
regulation of MAPK cascade	4 out of 205 genes, 2.0%	76 out of 3087 genes, 2.5%	0.754628
positive regulation of transferase activity	4 out of 205 genes, 2.0%	76 out of 3087 genes, 2.5%	0.754628
anion transport	2 out of 205 genes, 1.0%	40 out of 3087 genes, 1.3%	0.755809
anatomical structure homeostasis	2 out of 205 genes, 1.0%	40 out of 3087 genes, 1.3%	0.755809
purine ribonucleotide metabolic process	10 out of 205 genes, 4.9%	178 out of 3087 genes, 5.8%	0.758047
localization	57 out of 205 genes, 27.8%	918 out of 3087 genes, 29.7%	0.758292
modification-dependent protein catabolic process	5 out of 205 genes, 2.4%	94 out of 3087 genes, 3.0%	0.759745
regulation of cell differentiation	8 out of 205 genes, 3.9%	145 out of 3087 genes, 4.7%	0.759839
glucose metabolic process	3 out of 205 genes, 1.5%	59 out of 3087 genes, 1.9%	0.762419
tube development	3 out of 205 genes, 1.5%	59 out of 3087 genes, 1.9%	0.762419
regulation of cellular response to stress	3 out of 205 genes, 1.5%	59 out of 3087 genes, 1.9%	0.762419
nucleoside catabolic process	7 out of 205 genes, 3.4%	129 out of 3087 genes, 4.2%	0.765725
membrane lipid metabolic process	2 out of 205 genes, 1.0%	41 out of 3087 genes, 1.3%	0.767949
response to unfolded protein	2 out of 205 genes, 1.0%	41 out of 3087 genes, 1.3%	0.767949
regulation of protein polymerization	2 out of 205 genes, 1.0%	41 out of 3087 genes, 1.3%	0.767949
tube morphogenesis	2 out of 205 genes, 1.0%	41 out of 3087 genes, 1.3%	0.767949
cofactor biosynthetic process	2 out of 205 genes, 1.0%	41 out of 3087 genes, 1.3%	0.767949
epithelial tube morphogenesis	2 out of 205 genes, 1.0%	41 out of 3087 genes, 1.3%	0.767949
aromatic compound catabolic process	16 out of 205 genes, 7.8%	278 out of 3087 genes, 9.0%	0.76865
developmental process involved in reproduction	3 out of 205 genes, 1.5%	60 out of 3087 genes, 1.9%	0.772442
antigen processing and presentation of exogenous antigen	3 out of 205 genes, 1.5%	60 out of 3087 genes, 1.9%	0.772442
response to drug	3 out of 205 genes, 1.5%	60 out of 3087 genes, 1.9%	0.772442
Golgi vesicle transport	4 out of 205 genes, 2.0%	78 out of 3087 genes, 2.5%	0.772614
glycosyl compound metabolic process	11 out of 205 genes, 5.4%	197 out of 3087 genes, 6.4%	0.772762
chromatin organization	6 out of 205 genes, 2.9%	113 out of 3087 genes, 3.7%	0.773423
single organism reproductive process	6 out of 205 genes, 2.9%	113 out of 3087 genes, 3.7%	0.773423
modification-dependent macromolecule catabolic process	5 out of 205 genes, 2.4%	96 out of 3087 genes, 3.1%	0.7759
purine ribonucleoside metabolic process	10 out of 205 genes, 4.9%	181 out of 3087 genes, 5.9%	0.776228
protein metabolic process	54 out of 205 genes, 26.3%	878 out of 3087 genes, 28.4%	0.778115
glycosyl compound catabolic process	7 out of 205 genes, 3.4%	131 out of 3087 genes, 4.2%	0.779549
response to extracellular stimulus	2 out of 205 genes, 1.0%	42 out of 3087 genes, 1.4%	0.779563
response to topologically incorrect protein	2 out of 205 genes, 1.0%	42 out of 3087 genes, 1.4%	0.779563
nucleobase-containing compound biosynthetic process	15 out of 205 genes, 7.3%	264 out of 3087 genes, 8.6%	0.779831
purine nucleoside metabolic process	10 out of 205 genes, 4.9%	182 out of 3087 genes, 5.9%	0.782071
reproductive process	17 out of 205 genes, 8.3%	297 out of 3087 genes, 9.6%	0.782103
heart development	3 out of 205 genes, 1.5%	61 out of 3087 genes, 2.0%	0.78212
organonitrogen compound catabolic process	11 out of 205 genes, 5.4%	199 out of 3087 genes, 6.4%	0.784025
macromolecule biosynthetic process	26 out of 205 genes, 12.7%	442 out of 3087 genes, 14.3%	0.784393
lipid localization	2 out of 205 genes, 1.0%	43 out of 3087 genes, 1.4%	0.790667
striated muscle tissue development	2 out of 205 genes, 1.0%	43 out of 3087 genes, 1.4%	0.790667
protein localization to nucleus	2 out of 205 genes, 1.0%	43 out of 3087 genes, 1.4%	0.790667
ribonucleotide metabolic process	10 out of 205 genes, 4.9%	184 out of 3087 genes, 6.0%	0.793431
heterocycle biosynthetic process	16 out of 205 genes, 7.8%	284 out of 3087 genes, 9.2%	0.797245
ribose phosphate metabolic process	10 out of 205 genes, 4.9%	185 out of 3087 genes, 6.0%	0.798948
lipid metabolic process	15 out of 205 genes, 7.3%	268 out of 3087 genes, 8.7%	0.799003
DNA recombination	2 out of 205 genes, 1.0%	44 out of 3087 genes, 1.4%	0.801278
regulation of membrane potential	2 out of 205 genes, 1.0%	44 out of 3087 genes, 1.4%	0.801278
muscle tissue development	2 out of 205 genes, 1.0%	44 out of 3087 genes, 1.4%	0.801278
organic hydroxy compound metabolic process	4 out of 205 genes, 2.0%	82 out of 3087 genes, 2.7%	0.80548
cellular macromolecule metabolic process	75 out of 205 genes, 36.6%	1210 out of 3087 genes, 39.2%	0.806596
transmembrane transport	6 out of 205 genes, 2.9%	118 out of 3087 genes, 3.8%	0.808007
electron transport chain	3 out of 205 genes, 1.5%	64 out of 3087 genes, 2.1%	0.80914
S phase of mitotic cell cycle	2 out of 205 genes, 1.0%	45 out of 3087 genes, 1.5%	0.811411
energy reserve metabolic process	2 out of 205 genes, 1.0%	45 out of 3087 genes, 1.5%	0.811411
cellular amino acid biosynthetic process	2 out of 205 genes, 1.0%	45 out of 3087 genes, 1.5%	0.811411
regulation of cell morphogenesis	2 out of 205 genes, 1.0%	45 out of 3087 genes, 1.5%	0.811411
M phase	4 out of 205 genes, 2.0%	83 out of 3087 genes, 2.7%	0.813071
M phase of mitotic cell cycle	3 out of 205 genes, 1.5%	65 out of 3087 genes, 2.1%	0.8175
symbiosis, encompassing mutualism through parasitism	5 out of 205 genes, 2.4%	102 out of 3087 genes, 3.3%	0.819405
mitochondrial transport	2 out of 205 genes, 1.0%	46 out of 3087 genes, 1.5%	0.821082
S phase	2 out of 205 genes, 1.0%	46 out of 3087 genes, 1.5%	0.821082
cellular protein metabolic process	47 out of 205 genes, 22.9%	784 out of 3087 genes, 25.4%	0.821796
interspecies interaction between organisms	5 out of 205 genes, 2.4%	103 out of 3087 genes, 3.3%	0.825958
mitochondrion organization	4 out of 205 genes, 2.0%	85 out of 3087 genes, 2.8%	0.827529
ribonucleoprotein complex biogenesis	6 out of 205 genes, 2.9%	122 out of 3087 genes, 4.0%	0.832623
cell projection organization	6 out of 205 genes, 2.9%	122 out of 3087 genes, 4.0%	0.832623
protein oligomerization	4 out of 205 genes, 2.0%	86 out of 3087 genes, 2.8%	0.834406
carboxylic acid metabolic process	14 out of 205 genes, 6.8%	260 out of 3087 genes, 8.4%	0.836502
single-organism cellular process	110 out of 205 genes, 53.7%	1751 out of 3087 genes, 56.7%	0.838707
cellular response to insulin stimulus	2 out of 205 genes, 1.0%	48 out of 3087 genes, 1.6%	0.839107
lipid catabolic process	3 out of 205 genes, 1.5%	68 out of 3087 genes, 2.2%	0.840743
cellular catabolic process	28 out of 205 genes, 13.7%	491 out of 3087 genes, 15.9%	0.843783
single-organism process	122 out of 205 genes, 59.5%	1932 out of 3087 genes, 62.6%	0.84508
aromatic compound biosynthetic process	15 out of 205 genes, 7.3%	279 out of 3087 genes, 9.0%	0.845597
negative regulation of phosphorus metabolic process	2 out of 205 genes, 1.0%	49 out of 3087 genes, 1.6%	0.847491
ion transmembrane transport	2 out of 205 genes, 1.0%	49 out of 3087 genes, 1.6%	0.847491
purine nucleoside biosynthetic process	2 out of 205 genes, 1.0%	49 out of 3087 genes, 1.6%	0.847491
negative regulation of phosphate metabolic process	2 out of 205 genes, 1.0%	49 out of 3087 genes, 1.6%	0.847491
purine ribonucleoside biosynthetic process	2 out of 205 genes, 1.0%	49 out of 3087 genes, 1.6%	0.847491
organelle fission	3 out of 205 genes, 1.5%	70 out of 3087 genes, 2.3%	0.854786
tissue morphogenesis	3 out of 205 genes, 1.5%	70 out of 3087 genes, 2.3%	0.854786
reproduction	17 out of 205 genes, 8.3%	315 out of 3087 genes, 10.2%	0.855358
metal ion transport	3 out of 205 genes, 1.5%	71 out of 3087 genes, 2.3%	0.861396
positive regulation of protein kinase activity	3 out of 205 genes, 1.5%	71 out of 3087 genes, 2.3%	0.861396
protein import	2 out of 205 genes, 1.0%	51 out of 3087 genes, 1.7%	0.863084
cellular lipid catabolic process	2 out of 205 genes, 1.0%	51 out of 3087 genes, 1.7%	0.863084
virus-host interaction	4 out of 205 genes, 2.0%	91 out of 3087 genes, 2.9%	0.865457
cellular biosynthetic process	40 out of 205 genes, 19.5%	691 out of 3087 genes, 22.4%	0.866806
oxoacid metabolic process	14 out of 205 genes, 6.8%	268 out of 3087 genes, 8.7%	0.866976
protein localization to organelle	9 out of 205 genes, 4.4%	182 out of 3087 genes, 5.9%	0.867056
axon guidance	2 out of 205 genes, 1.0%	52 out of 3087 genes, 1.7%	0.870323
cellular respiration	2 out of 205 genes, 1.0%	52 out of 3087 genes, 1.7%	0.870323
protein homooligomerization	2 out of 205 genes, 1.0%	52 out of 3087 genes, 1.7%	0.870323
ubiquitin-dependent protein catabolic process	4 out of 205 genes, 2.0%	92 out of 3087 genes, 3.0%	0.871036
cellular response to endogenous stimulus	5 out of 205 genes, 2.4%	111 out of 3087 genes, 3.6%	0.871729
response to peptide hormone stimulus	3 out of 205 genes, 1.5%	73 out of 3087 genes, 2.4%	0.873832
nucleobase-containing compound metabolic process	50 out of 205 genes, 24.4%	853 out of 3087 genes, 27.6%	0.876772
organic acid metabolic process	14 out of 205 genes, 6.8%	271 out of 3087 genes, 8.8%	0.8772
organic cyclic compound biosynthetic process	17 out of 205 genes, 8.3%	322 out of 3087 genes, 10.4%	0.878224
ncRNA metabolic process	6 out of 205 genes, 2.9%	131 out of 3087 genes, 4.2%	0.878835
response to growth factor stimulus	3 out of 205 genes, 1.5%	74 out of 3087 genes, 2.4%	0.879674
cellular response to growth factor stimulus	3 out of 205 genes, 1.5%	74 out of 3087 genes, 2.4%	0.879674
small molecule biosynthetic process	6 out of 205 genes, 2.9%	132 out of 3087 genes, 4.3%	0.883244
heterocycle metabolic process	52 out of 205 genes, 25.4%	888 out of 3087 genes, 28.8%	0.884436
coenzyme metabolic process	3 out of 205 genes, 1.5%	75 out of 3087 genes, 2.4%	0.885275
hexose metabolic process	3 out of 205 genes, 1.5%	75 out of 3087 genes, 2.4%	0.885275
regulation of cytoskeleton organization	3 out of 205 genes, 1.5%	75 out of 3087 genes, 2.4%	0.885275
RNA catabolic process	5 out of 205 genes, 2.4%	114 out of 3087 genes, 3.7%	0.886073
cellular amino acid metabolic process	7 out of 205 genes, 3.4%	151 out of 3087 genes, 4.9%	0.886158
oxidation-reduction process	13 out of 205 genes, 6.3%	257 out of 3087 genes, 8.3%	0.887253
cellular process involved in reproduction	6 out of 205 genes, 2.9%	133 out of 3087 genes, 4.3%	0.887519
response to peptide	3 out of 205 genes, 1.5%	76 out of 3087 genes, 2.5%	0.890644
single-organism biosynthetic process	6 out of 205 genes, 2.9%	134 out of 3087 genes, 4.3%	0.891661
macromolecule metabolic process	79 out of 205 genes, 38.5%	1310 out of 3087 genes, 42.4%	0.893298
microtubule cytoskeleton organization	2 out of 205 genes, 1.0%	56 out of 3087 genes, 1.8%	0.895905
regulation of protein complex assembly	2 out of 205 genes, 1.0%	56 out of 3087 genes, 1.8%	0.895905
energy derivation by oxidation of organic compounds	4 out of 205 genes, 2.0%	97 out of 3087 genes, 3.1%	0.896044
RNA biosynthetic process	8 out of 205 genes, 3.9%	173 out of 3087 genes, 5.6%	0.900443
interaction with host	4 out of 205 genes, 2.0%	98 out of 3087 genes, 3.2%	0.900505
regulation of cellular component organization	13 out of 205 genes, 6.3%	263 out of 3087 genes, 8.5%	0.905042
monosaccharide metabolic process	3 out of 205 genes, 1.5%	79 out of 3087 genes, 2.6%	0.905433
small GTPase mediated signal transduction	3 out of 205 genes, 1.5%	79 out of 3087 genes, 2.6%	0.905433
steroid metabolic process	2 out of 205 genes, 1.0%	58 out of 3087 genes, 1.9%	0.906865
regulation of cell development	2 out of 205 genes, 1.0%	58 out of 3087 genes, 1.9%	0.906865
establishment of localization	45 out of 205 genes, 22.0%	791 out of 3087 genes, 25.6%	0.909773
ribosome biogenesis	3 out of 205 genes, 1.5%	80 out of 3087 genes, 2.6%	0.909948
protein localization	26 out of 205 genes, 12.7%	485 out of 3087 genes, 15.7%	0.911507
cellular response to peptide hormone stimulus	2 out of 205 genes, 1.0%	59 out of 3087 genes, 1.9%	0.911934
cellular response to peptide	2 out of 205 genes, 1.0%	59 out of 3087 genes, 1.9%	0.911934
macromolecule localization	30 out of 205 genes, 14.6%	551 out of 3087 genes, 17.8%	0.912198
monocarboxylic acid metabolic process	4 out of 205 genes, 2.0%	101 out of 3087 genes, 3.3%	0.912895
cell cycle process	10 out of 205 genes, 4.9%	213 out of 3087 genes, 6.9%	0.912913
organic substance catabolic process	29 out of 205 genes, 14.1%	537 out of 3087 genes, 17.4%	0.916722
cell cycle phase	6 out of 205 genes, 2.9%	141 out of 3087 genes, 4.6%	0.917193
interphase of mitotic cell cycle	2 out of 205 genes, 1.0%	61 out of 3087 genes, 2.0%	0.921307
transport	44 out of 205 genes, 21.5%	782 out of 3087 genes, 25.3%	0.921323
single-organism metabolic process	47 out of 205 genes, 22.9%	832 out of 3087 genes, 27.0%	0.924808
organic substance biosynthetic process	40 out of 205 genes, 19.5%	722 out of 3087 genes, 23.4%	0.927623
nuclear division	2 out of 205 genes, 1.0%	63 out of 3087 genes, 2.0%	0.92974
mitosis	2 out of 205 genes, 1.0%	63 out of 3087 genes, 2.0%	0.92974
negative regulation of cell differentiation	2 out of 205 genes, 1.0%	63 out of 3087 genes, 2.0%	0.92974
interphase	2 out of 205 genes, 1.0%	63 out of 3087 genes, 2.0%	0.92974
enzyme linked receptor protein signaling pathway	4 out of 205 genes, 2.0%	106 out of 3087 genes, 3.4%	0.93053
organic cyclic compound metabolic process	54 out of 205 genes, 26.3%	947 out of 3087 genes, 30.7%	0.930956
cellular nitrogen compound biosynthetic process	15 out of 205 genes, 7.3%	309 out of 3087 genes, 10.0%	0.931512
cellular aromatic compound metabolic process	50 out of 205 genes, 24.4%	885 out of 3087 genes, 28.7%	0.932553
establishment of protein localization to organelle	5 out of 205 genes, 2.4%	127 out of 3087 genes, 4.1%	0.933456
generation of precursor metabolites and energy	7 out of 205 genes, 3.4%	166 out of 3087 genes, 5.4%	0.934469
nitrogen compound metabolic process	60 out of 205 genes, 29.3%	1044 out of 3087 genes, 33.8%	0.934724
cellular component disassembly	4 out of 205 genes, 2.0%	109 out of 3087 genes, 3.5%	0.939505
cofactor metabolic process	3 out of 205 genes, 1.5%	88 out of 3087 genes, 2.9%	0.939607
protein targeting to membrane	3 out of 205 genes, 1.5%	90 out of 3087 genes, 2.9%	0.945463
RNA metabolic process	24 out of 205 genes, 11.7%	473 out of 3087 genes, 15.3%	0.947733
protein targeting	7 out of 205 genes, 3.4%	173 out of 3087 genes, 5.6%	0.950102
small molecule metabolic process	34 out of 205 genes, 16.6%	642 out of 3087 genes, 20.8%	0.951042
viral reproduction	8 out of 205 genes, 3.9%	194 out of 3087 genes, 6.3%	0.953584
establishment of protein localization	20 out of 205 genes, 9.8%	410 out of 3087 genes, 13.3%	0.954653
catabolic process	29 out of 205 genes, 14.1%	563 out of 3087 genes, 18.2%	0.955319
multi-organism cellular process	8 out of 205 genes, 3.9%	195 out of 3087 genes, 6.3%	0.955327
nucleic acid metabolic process	32 out of 205 genes, 15.6%	614 out of 3087 genes, 19.9%	0.956592
chromosome organization	6 out of 205 genes, 2.9%	158 out of 3087 genes, 5.1%	0.958622
biosynthetic process	40 out of 205 genes, 19.5%	748 out of 3087 genes, 24.2%	0.95942
cellular nitrogen compound metabolic process	53 out of 205 genes, 25.9%	958 out of 3087 genes, 31.0%	0.960527
nucleocytoplasmic transport	2 out of 205 genes, 1.0%	73 out of 3087 genes, 2.4%	0.960567
cellular response to hormone stimulus	2 out of 205 genes, 1.0%	73 out of 3087 genes, 2.4%	0.960567
multi-organism reproductive process	7 out of 205 genes, 3.4%	179 out of 3087 genes, 5.8%	0.960771
viral reproductive process	6 out of 205 genes, 2.9%	160 out of 3087 genes, 5.2%	0.961999
protein complex biogenesis	7 out of 205 genes, 3.4%	180 out of 3087 genes, 5.8%	0.962335
nuclear transport	2 out of 205 genes, 1.0%	74 out of 3087 genes, 2.4%	0.962814
single-organism transport	30 out of 205 genes, 14.6%	587 out of 3087 genes, 19.0%	0.96292
organic acid catabolic process	2 out of 205 genes, 1.0%	75 out of 3087 genes, 2.4%	0.964939
carboxylic acid catabolic process	2 out of 205 genes, 1.0%	75 out of 3087 genes, 2.4%	0.964939
cell division	3 out of 205 genes, 1.5%	99 out of 3087 genes, 3.2%	0.965866
viral infectious cycle	2 out of 205 genes, 1.0%	76 out of 3087 genes, 2.5%	0.966947
alpha-amino acid metabolic process	2 out of 205 genes, 1.0%	76 out of 3087 genes, 2.5%	0.966947
cell cycle	11 out of 205 genes, 5.4%	261 out of 3087 genes, 8.5%	0.968587
nuclear-transcribed mRNA catabolic process	3 out of 205 genes, 1.5%	101 out of 3087 genes, 3.3%	0.969302
cytoplasmic transport	10 out of 205 genes, 4.9%	243 out of 3087 genes, 7.9%	0.969449
gene expression	27 out of 205 genes, 13.2%	547 out of 3087 genes, 17.7%	0.971992
RNA splicing, via transesterification reactions with bulged adenosine as nucleophile	3 out of 205 genes, 1.5%	103 out of 3087 genes, 3.3%	0.972412
mRNA splicing, via spliceosome	3 out of 205 genes, 1.5%	103 out of 3087 genes, 3.3%	0.972412
mitotic cell cycle	5 out of 205 genes, 2.4%	149 out of 3087 genes, 4.8%	0.975198
mRNA catabolic process	3 out of 205 genes, 1.5%	105 out of 3087 genes, 3.4%	0.975222
translational elongation	2 out of 205 genes, 1.0%	81 out of 3087 genes, 2.6%	0.975441
RNA splicing, via transesterification reactions	3 out of 205 genes, 1.5%	106 out of 3087 genes, 3.4%	0.976524
organic substance transport	24 out of 205 genes, 11.7%	504 out of 3087 genes, 16.3%	0.977951
nuclear-transcribed mRNA catabolic process, nonsense-mediated decay	2 out of 205 genes, 1.0%	83 out of 3087 genes, 2.7%	0.978213
protein localization to endoplasmic reticulum	2 out of 205 genes, 1.0%	84 out of 3087 genes, 2.7%	0.979483
protein complex assembly	6 out of 205 genes, 2.9%	175 out of 3087 genes, 5.7%	0.980363
protein transport	18 out of 205 genes, 8.8%	405 out of 3087 genes, 13.1%	0.981987
cellular localization	24 out of 205 genes, 11.7%	511 out of 3087 genes, 16.6%	0.98211
cellular protein localization	13 out of 205 genes, 6.3%	316 out of 3087 genes, 10.2%	0.983443
cellular macromolecule localization	13 out of 205 genes, 6.3%	316 out of 3087 genes, 10.2%	0.983443
primary metabolic process	106 out of 205 genes, 51.7%	1811 out of 3087 genes, 58.7%	0.984483
translation	7 out of 205 genes, 3.4%	202 out of 3087 genes, 6.5%	0.985227
cellular macromolecular complex assembly	4 out of 205 genes, 2.0%	138 out of 3087 genes, 4.5%	0.985435
mRNA processing	5 out of 205 genes, 2.4%	161 out of 3087 genes, 5.2%	0.986018
RNA processing	10 out of 205 genes, 4.9%	264 out of 3087 genes, 8.6%	0.986461
transmembrane receptor protein tyrosine kinase signaling pathway	2 out of 205 genes, 1.0%	92 out of 3087 genes, 3.0%	0.987369
small molecule catabolic process	2 out of 205 genes, 1.0%	93 out of 3087 genes, 3.0%	0.988119
single-organism catabolic process	2 out of 205 genes, 1.0%	93 out of 3087 genes, 3.0%	0.988119
organic substance metabolic process	108 out of 205 genes, 52.7%	1855 out of 3087 genes, 60.1%	0.98929
establishment of localization in cell	20 out of 205 genes, 9.8%	457 out of 3087 genes, 14.8%	0.989459
macromolecular complex assembly	9 out of 205 genes, 4.4%	252 out of 3087 genes, 8.2%	0.990184
intracellular transport	17 out of 205 genes, 8.3%	408 out of 3087 genes, 13.2%	0.991296
peptidyl-amino acid modification	3 out of 205 genes, 1.5%	127 out of 3087 genes, 4.1%	0.992691
intracellular protein transport	9 out of 205 genes, 4.4%	259 out of 3087 genes, 8.4%	0.992731
protein folding	2 out of 205 genes, 1.0%	104 out of 3087 genes, 3.4%	0.99398
cellular component biogenesis	16 out of 205 genes, 7.8%	404 out of 3087 genes, 13.1%	0.994925
RNA splicing	3 out of 205 genes, 1.5%	134 out of 3087 genes, 4.3%	0.995109
cellular component assembly	12 out of 205 genes, 5.9%	329 out of 3087 genes, 10.7%	0.995273
cytoskeleton organization	3 out of 205 genes, 1.5%	137 out of 3087 genes, 4.4%	0.99589
cellular metabolic process	104 out of 205 genes, 50.7%	1832 out of 3087 genes, 59.3%	0.996023
cellular process	163 out of 205 genes, 79.5%	2650 out of 3087 genes, 85.8%	0.996264
mRNA metabolic process	9 out of 205 genes, 4.4%	283 out of 3087 genes, 9.2%	0.997521
organelle organization	20 out of 205 genes, 9.8%	511 out of 3087 genes, 16.6%	0.998524
metabolic process	113 out of 205 genes, 55.1%	2007 out of 3087 genes, 65.0%	0.999042
cellular component organization or biogenesis	45 out of 205 genes, 22.0%	963 out of 3087 genes, 31.2%	0.999099
cellular component organization	41 out of 205 genes, 20.0%	907 out of 3087 genes, 29.4%	0.999392
protein complex subunit organization	7 out of 205 genes, 3.4%	277 out of 3087 genes, 9.0%	0.999623
macromolecular complex subunit organization	10 out of 205 genes, 4.9%	361 out of 3087 genes, 11.7%	0.999841
Terms from the Process Ontology with p-value as good or better than 1
